# Supplementary material for: 2-[2-(2-Pyrid­yl)eth­yl]isoindolinium perchlorate
Source: Acta Crystallogr Sect E Struct Rep Online. 2009 Aug 19;65(Pt 9):o2175. doi: 10.1107/S1600536809032024 (PMC2970132; doi:10.1107/S1600536809032024)
Supplement: Supplementary file 1 [file e-65-o2175-sup1.cif]

##############################################################################
###                                                                        ###
###        Electronic paper (Acta Crystallographica Section E)             ###
###                                                                        ###
##############################################################################
#                                                                            #
# This CIF contains the data in a paper accepted for publication in Acta     #
# Crystallographica Section E. It conforms to the requirements of Notes      #
# for Authors for Section E, and has been peer reviewed under the auspices   #
# of the IUCr Commission on Journals.                                        #
#                                                                            #
# Full details of the Crystallographic Information File format               #
# are given in the paper "The Crystallographic Information File (CIF):       #
# a New Standard Archive File for Crystallography" by S. R. Hall, F. H.      #
# Allen and I. D. Brown [Acta Cryst. (1991), A47, 655-685].                  #
#                                                                            #
# The current version of the core CIF dictionary is obtainable from          #
# ftp://ftp.iucr.org/pub/cif_core.dic. The current version number is 2.4.    #
#                                                                            #
# Software is freely available for graphical display of the structure(s) in  #
# this CIF.  For information consult the CIF home page http://www.iucr.org/  #
# cif/home.html                                                              #
#                                                                            #
# This file may be used for bona fide research purposes within the           #
# scientific community so long as proper attribution is given to the journal # 
# article from which it was obtained.                                        #
#                                                                            #
##############################################################################
                                             
data_I
_audit_creation_method     SHELXL-97
_chemical_name_systematic
;
2-[2-(2-Pyridyl)ethyl]isoindolinium perchlorate
;
_chemical_name_common     ?
_chemical_formula_moiety     'C15 H17 N2 +, Cl O4 -'
_chemical_formula_sum     'C15 H17 Cl N2 O4'
_chemical_formula_iupac     'C15 H17 N2 +, Cl O4 -'
_chemical_formula_weight     324.76
_chemical_melting_point     ?
_symmetry_cell_setting     Orthorhombic
_symmetry_space_group_name_H-M     'P 21 21 21'
_symmetry_space_group_name_Hall     'P 2ac 2ab'
loop_
    _symmetry_equiv_pos_as_xyz
    'x, y, z'
    '-x+1/2, -y, z+1/2'
    '-x, y+1/2, -z+1/2'
    'x+1/2, -y+1/2, -z'
_cell_length_a     7.7941(9)
_cell_length_b     11.7032(19)
_cell_length_c     16.850(3)
_cell_angle_alpha     90.00
_cell_angle_beta     90.00
_cell_angle_gamma     90.00
_cell_volume     1537.0(4)
_cell_formula_units_Z     4
_cell_measurement_reflns_used     39
_cell_measurement_theta_min     5.13
_cell_measurement_theta_max     12.51
_cell_measurement_temperature     293(2)
_exptl_crystal_description     needle
_exptl_crystal_colour     'pale pink'
_exptl_crystal_size_max     0.5
_exptl_crystal_size_mid     0.2
_exptl_crystal_size_min     0.08
_exptl_crystal_density_diffrn     1.403
_exptl_crystal_density_meas     ?
_exptl_crystal_density_method     'not measured'
_exptl_crystal_F_000     680
_exptl_absorpt_coefficient_mu     0.268
_exptl_absorpt_correction_type     psi-scan
_exptl_absorpt_process_details     '(North <i>et al.</i>,  1968)'
_exptl_absorpt_correction_T_min     0.241
_exptl_absorpt_correction_T_max     0.265
_exptl_special_details
;
;
_diffrn_ambient_temperature     293(2)
_diffrn_radiation_type     MoK\a
_diffrn_radiation_wavelength     0.71073
_diffrn_radiation_source     'fine-focus sealed tube'
_diffrn_radiation_monochromator     graphite
_diffrn_measurement_device_type     'Bruker P4'
_diffrn_measurement_method     \w
_diffrn_detector_area_resol_mean     ?
_diffrn_reflns_number     2027
_diffrn_reflns_av_R_equivalents     0.025
_diffrn_reflns_av_sigmaI/netI     0.0270
_diffrn_reflns_theta_min     2.42
_diffrn_reflns_theta_max     27.50
_diffrn_reflns_theta_full     25.00
_diffrn_measured_fraction_theta_max     0.984
_diffrn_measured_fraction_theta_full     0.984
_diffrn_reflns_limit_h_min     0
_diffrn_reflns_limit_h_max     10
_diffrn_reflns_limit_k_min     0
_diffrn_reflns_limit_k_max     15
_diffrn_reflns_limit_l_min     0
_diffrn_reflns_limit_l_max     21
_diffrn_standards_number     3
_diffrn_standards_interval_count     97
_diffrn_standards_interval_time     ?
_diffrn_standards_decay_%     <2%
_refine_special_details
;
Refinement of <i>F</i>^2^ against ALL reflections. The weighted <i>R</i>-factor
<i>wR</i> and goodness of fit <i>S</i> are based on <i>F</i>^2^, conventional
<i>R</i>-factors <i>R</i> are based on <i>F</i>, with <i>F</i> set to zero for
negative <i>F</i>^2^. The threshold expression of <i>F</i>^2^ >
\s(<i>F</i>^2^) is used only for calculating <i>R</i>-factors(gt) <i>etc</i>.
and is not relevant to the choice of reflections for refinement.
<i>R</i>-factors based on <i>F</i>^2^ are statistically about twice as large
as those based on <i>F</i>, and <i>R</i>- factors based on ALL data will be
even larger.
;
_reflns_number_total     2001
_reflns_number_gt     1660
_reflns_threshold_expression     I>2\s(I)
_refine_ls_structure_factor_coef     Fsqd
_refine_ls_matrix_type     full
_refine_ls_R_factor_all     0.0558
_refine_ls_R_factor_gt     0.0441
_refine_ls_wR_factor_gt     0.1109
_refine_ls_wR_factor_ref     0.1203
_refine_ls_goodness_of_fit_ref     1.030
_refine_ls_restrained_S_all     1.031
_refine_ls_number_reflns     2001
_refine_ls_number_parameters     329
_refine_ls_number_restraints     245
_refine_ls_hydrogen_treatment     constr
_refine_ls_weighting_scheme     calc
_refine_ls_weighting_details
         'calc w=1/[\s^2^(Fo^2^)+(0.0626P)^2^+0.2989P] where P=(Fo^2^+2Fc^2^)/3'
_atom_sites_solution_hydrogens     geom
_atom_sites_solution_primary     direct
_atom_sites_solution_secondary     difmap
_refine_ls_shift/su_max     0.005
_refine_ls_shift/su_mean     0.000
_refine_diff_density_max     0.207
_refine_diff_density_min     -0.153
_refine_ls_extinction_method     none
_refine_ls_extinction_coef     ?
_refine_ls_abs_structure_details     ?
_refine_ls_abs_structure_Flack     ?
loop_
    _atom_type_symbol
    _atom_type_description
    _atom_type_scat_dispersion_real
    _atom_type_scat_dispersion_imag
    _atom_type_scat_source
    'C' 'C' 0.0033 0.0016
                         'International Tables Vol C Tables 4.2.6.8 and 6.1.1.4'
    'H' 'H' 0.0000 0.0000
                         'International Tables Vol C Tables 4.2.6.8 and 6.1.1.4'
    'N' 'N' 0.0061 0.0033
                         'International Tables Vol C Tables 4.2.6.8 and 6.1.1.4'
    'O' 'O' 0.0106 0.0060
                         'International Tables Vol C Tables 4.2.6.8 and 6.1.1.4'
    'Cl' 'Cl' 0.1484 0.1585
                         'International Tables Vol C Tables 4.2.6.8 and 6.1.1.4'
_computing_data_collection     'XSCANS (Bruker, 1997)'
_computing_cell_refinement     'XSCANS (Bruker, 1997)'
_computing_data_reduction     'SHELXTL (Sheldrick, 2008)'
_computing_structure_solution     'SHELXS97 (Sheldrick, 2008)'
_computing_structure_refinement     'SHELXL97 (Sheldrick, 2008)'
_computing_molecular_graphics     'SHELXTL (Sheldrick, 2008)'
_computing_publication_material     'SHELXTL (Sheldrick, 2008)'
loop_
    _atom_site_type_symbol
    _atom_site_label
    _atom_site_fract_x
    _atom_site_fract_y
    _atom_site_fract_z
    _atom_site_U_iso_or_equiv
    _atom_site_adp_type
    _atom_site_calc_flag
    _atom_site_refinement_flags
    _atom_site_occupancy
    _atom_site_disorder_assembly
    _atom_site_disorder_group
    Cl Cl -0.45920(11) 0.96522(8) 0.73473(5) 0.0643(3) Uani d D 1 . .
    O O1 -0.4598(13) 1.0879(4) 0.7432(7) 0.093(3) Uani d PDU 0.438(4) A 1
    O O2 -0.5971(10) 0.9347(9) 0.6824(5) 0.101(3) Uani d PDU 0.438(4) A 1
    O O3 -0.4861(13) 0.9137(8) 0.8101(3) 0.074(2) Uani d PDU 0.438(4) A 1
    O O4 -0.3007(9) 0.9305(9) 0.7017(6) 0.105(3) Uani d PDU 0.438(4) A 1
    O O1A -0.497(3) 0.8798(16) 0.6772(10) 0.099(5) Uani d PDU 0.155(8) A 2
    O O2A -0.2811(10) 0.9589(19) 0.7554(14) 0.100(6) Uani d PDU 0.155(8) A 2
    O O3A -0.494(3) 1.0759(10) 0.7025(15) 0.103(5) Uani d PDU 0.155(8) A 2
    O O4A -0.561(3) 0.948(2) 0.8038(8) 0.104(5) Uani d PDU 0.155(8) A 2
    O O1B -0.466(3) 0.9618(18) 0.8191(3) 0.100(6) Uani d PDU 0.138(5) A 3
    O O2B -0.404(3) 0.8561(9) 0.7054(11) 0.099(5) Uani d PDU 0.138(5) A 3
    O O3B -0.341(2) 1.0506(14) 0.7094(12) 0.100(4) Uani d PDU 0.138(5) A 3
    O O4B -0.6256(14) 0.9896(18) 0.7036(13) 0.104(5) Uani d PDU 0.138(5) A 3
    O O1C -0.2804(8) 0.9697(14) 0.7176(9) 0.088(4) Uani d PDU 0.270(9) A 4
    O O2C -0.5525(18) 0.9411(15) 0.6637(6) 0.111(5) Uani d PDU 0.270(9) A 4
    O O3C -0.492(2) 0.8776(12) 0.7918(8) 0.096(4) Uani d PDU 0.270(9) A 4
    O O4C -0.5146(19) 1.0728(8) 0.7659(10) 0.111(4) Uani d PDU 0.270(9) A 4
    N N1 -0.0054(4) 0.8416(2) 0.61178(17) 0.0633(7) Uani d . 1 . .
    N N2 -0.0414(3) 0.7346(2) 0.75736(15) 0.0546(6) Uani d . 1 . .
    H H2B -0.0805 0.7936 0.7272 0.065(10) Uiso calc R 1 . .
    C C1 -0.0438(5) 0.9290(3) 0.5639(2) 0.0716(9) Uani d . 1 . .
    H H1A -0.0860 0.9961 0.5861 0.084(13) Uiso calc R 1 . .
    C C2 -0.0232(5) 0.9233(4) 0.4823(2) 0.0762(10) Uani d . 1 . .
    H H2A -0.0468 0.9865 0.4507 0.114(16) Uiso calc R 1 . .
    C C3 0.0328(5) 0.8230(4) 0.4489(2) 0.0798(11) Uani d . 1 . .
    H H3A 0.0460 0.8167 0.3943 0.077(11) Uiso calc R 1 . .
    C C4 0.0691(5) 0.7319(4) 0.4976(2) 0.0702(9) Uani d . 1 . .
    H H4A 0.1059 0.6629 0.4762 0.086(13) Uiso calc R 1 . .
    C C5 0.0502(5) 0.7442(3) 0.57909(19) 0.0609(8) Uani d . 1 . .
    C C6 0.0970(5) 0.6493(3) 0.6367(2) 0.0677(9) Uani d . 1 . .
    H H6A 0.2089 0.6658 0.6591 0.083(13) Uiso calc R 1 . .
    H H6B 0.1062 0.5782 0.6074 0.073(11) Uiso calc R 1 . .
    C C7 -0.0297(5) 0.6324(3) 0.7044(2) 0.0652(8) Uani d . 1 . .
    H H7A -0.1422 0.6163 0.6825 0.069(10) Uiso calc R 1 . .
    H H7B 0.0053 0.5668 0.7356 0.080(11) Uiso calc R 1 . .
    C C8 -0.1673(4) 0.7187(3) 0.8247(2) 0.0626(8) Uani d . 1 . .
    H H8A -0.2813 0.7439 0.8098 0.105(15) Uiso calc R 1 . .
    H H8B -0.1724 0.6395 0.8414 0.086(12) Uiso calc R 1 . .
    C C9 -0.0935(4) 0.7931(3) 0.88894(19) 0.0552(7) Uani d . 1 . .
    C C10 -0.1673(5) 0.8278(3) 0.9602(2) 0.0690(9) Uani d . 1 . .
    H H10A -0.2794 0.8076 0.9729 0.095(14) Uiso calc R 1 . .
    C C11 -0.0696(6) 0.8932(3) 1.0117(2) 0.0743(11) Uani d . 1 . .
    H H11A -0.1162 0.9156 1.0600 0.069(10) Uiso calc R 1 . .
    C C12 0.0928(6) 0.9252(3) 0.9930(2) 0.0721(10) Uani d . 1 . .
    H H12A 0.1547 0.9704 1.0282 0.112(16) Uiso calc R 1 . .
    C C13 0.1681(5) 0.8917(3) 0.9219(2) 0.0654(8) Uani d . 1 . .
    H H13A 0.2787 0.9146 0.9088 0.124(19) Uiso calc R 1 . .
    C C14 0.0738(4) 0.8232(3) 0.87123(18) 0.0546(7) Uani d . 1 . .
    C C15 0.1273(4) 0.7717(3) 0.79305(19) 0.0612(8) Uani d . 1 . .
    H H15A 0.2032 0.7070 0.8009 0.064(10) Uiso calc R 1 . .
    H H15B 0.1841 0.8277 0.7597 0.079(12) Uiso calc R 1 . .
loop_
    _atom_site_aniso_label
    _atom_site_aniso_U_11
    _atom_site_aniso_U_22
    _atom_site_aniso_U_33
    _atom_site_aniso_U_12
    _atom_site_aniso_U_13
    _atom_site_aniso_U_23
    Cl 0.0620(5) 0.0772(5) 0.0537(4) -0.0053(5) 0.0037(4) -0.0008(4)
    O1 0.083(6) 0.077(4) 0.121(7) -0.012(4) -0.002(6) -0.003(4)
    O2 0.094(6) 0.146(8) 0.062(4) -0.043(5) -0.005(4) -0.008(5)
    O3 0.082(5) 0.093(6) 0.047(3) 0.015(5) 0.017(3) -0.004(3)
    O4 0.094(5) 0.110(7) 0.112(6) 0.028(5) 0.040(5) 0.003(6)
    O1A 0.099(10) 0.117(10) 0.082(8) -0.002(9) -0.010(8) -0.028(8)
    O2A 0.084(9) 0.092(10) 0.126(12) -0.007(9) 0.028(10) 0.011(11)
    O3A 0.085(9) 0.111(9) 0.112(11) 0.031(8) -0.016(9) 0.023(9)
    O4A 0.096(10) 0.133(11) 0.085(9) -0.003(10) 0.044(8) -0.022(9)
    O1B 0.100(10) 0.121(12) 0.079(9) 0.001(11) 0.015(9) -0.017(9)
    O2B 0.099(10) 0.102(9) 0.096(9) 0.012(9) 0.006(9) -0.013(8)
    O3B 0.087(8) 0.095(8) 0.120(9) -0.014(8) 0.021(8) 0.002(8)
    O4B 0.081(9) 0.128(10) 0.101(10) 0.022(9) -0.013(9) 0.000(9)
    O1C 0.078(6) 0.079(7) 0.107(9) -0.010(5) 0.056(6) -0.025(7)
    O2C 0.123(10) 0.150(9) 0.059(6) -0.021(9) -0.013(7) -0.010(7)
    O3C 0.082(7) 0.107(9) 0.099(8) 0.007(7) 0.015(7) 0.016(7)
    O4C 0.096(8) 0.117(7) 0.120(8) 0.039(6) 0.008(7) -0.025(7)
    N1 0.0600(17) 0.0669(17) 0.0630(15) 0.0055(13) -0.0045(14) -0.0003(13)
    N2 0.0552(14) 0.0559(13) 0.0526(13) 0.0009(12) -0.0042(13) 0.0014(11)
    C1 0.066(2) 0.069(2) 0.080(2) -0.0005(19) -0.004(2) 0.0048(18)
    C2 0.060(2) 0.091(3) 0.078(2) -0.004(2) 0.0013(19) 0.026(2)
    C3 0.0581(19) 0.122(3) 0.0588(19) 0.006(2) 0.0058(18) 0.010(2)
    C4 0.061(2) 0.090(2) 0.0599(18) 0.0087(19) -0.0008(17) -0.0076(18)
    C5 0.0543(17) 0.0722(19) 0.0561(16) 0.0054(17) -0.0032(16) -0.0035(15)
    C6 0.075(2) 0.070(2) 0.0584(18) 0.0152(18) -0.0067(18) -0.0095(16)
    C7 0.076(2) 0.0574(17) 0.0620(17) 0.0011(17) -0.0066(19) -0.0045(14)
    C8 0.0541(18) 0.0631(19) 0.071(2) -0.0068(16) 0.0066(16) 0.0027(16)
    C9 0.0571(18) 0.0510(15) 0.0576(17) 0.0052(14) 0.0056(14) 0.0081(14)
    C10 0.070(2) 0.065(2) 0.072(2) 0.0034(18) 0.0226(19) 0.0092(17)
    C11 0.093(3) 0.075(2) 0.0546(18) 0.013(2) 0.015(2) -0.0035(17)
    C12 0.081(3) 0.078(2) 0.0577(18) 0.0099(19) -0.0069(19) -0.0030(18)
    C13 0.0591(19) 0.076(2) 0.0605(18) 0.0006(18) -0.0069(16) -0.0013(17)
    C14 0.0525(17) 0.0614(17) 0.0499(15) 0.0047(14) 0.0009(13) 0.0068(13)
    C15 0.0502(16) 0.078(2) 0.0550(16) -0.0031(17) 0.0003(14) -0.0035(16)
_geom_special_details
;
All e.s.d.'s (except the e.s.d. in the dihedral angle between two l.s. planes)
are estimated using the full covariance matrix. The cell e.s.d.'s are taken
into account individually in the estimation of e.s.d.'s in distances, angles
and torsion angles; correlations between e.s.d.'s in cell parameters are only
used when they are defined by crystal symmetry. An approximate (isotropic)
treatment of cell e.s.d.'s is used for estimating e.s.d.'s involving l.s.
planes.
;
loop_
    _geom_bond_atom_site_label_1
    _geom_bond_atom_site_label_2
    _geom_bond_site_symmetry_2
    _geom_bond_distance
    _geom_bond_publ_flag
    Cl O4 . 1.415(4) ?
    Cl O3 . 1.421(4) ?
    Cl O4A . 1.423(5) ?
    Cl O1B . 1.424(5) ?
    Cl O1A . 1.424(5) ?
    Cl O1C . 1.424(5) ?
    Cl O3B . 1.424(5) ?
    Cl O4B . 1.427(5) ?
    Cl O3C . 1.428(5) ?
    Cl O2C . 1.429(5) ?
    Cl O3A . 1.429(5) ?
    Cl O4C . 1.431(5) ?
    N1 C1 . 1.337(4) ?
    N1 C5 . 1.338(4) ?
    N2 C7 . 1.495(4) ?
    N2 C15 . 1.510(4) ?
    N2 C8 . 1.512(4) ?
    N2 H2B . 0.9100 ?
    C1 C2 . 1.385(6) ?
    C1 H1A . 0.9300 ?
    C2 C3 . 1.374(6) ?
    C2 H2A . 0.9300 ?
    C3 C4 . 1.373(6) ?
    C3 H3A . 0.9300 ?
    C4 C5 . 1.389(5) ?
    C4 H4A . 0.9300 ?
    C5 C6 . 1.520(5) ?
    C6 C7 . 1.521(5) ?
    C6 H6A . 0.9700 ?
    C6 H6B . 0.9700 ?
    C7 H7A . 0.9700 ?
    C7 H7B . 0.9700 ?
    C8 C9 . 1.503(5) ?
    C8 H8A . 0.9700 ?
    C8 H8B . 0.9700 ?
    C9 C14 . 1.383(5) ?
    C9 C10 . 1.392(4) ?
    C10 C11 . 1.385(5) ?
    C10 H10A . 0.9300 ?
    C11 C12 . 1.357(6) ?
    C11 H11A . 0.9300 ?
    C12 C13 . 1.390(5) ?
    C12 H12A . 0.9300 ?
    C13 C14 . 1.382(5) ?
    C13 H13A . 0.9300 ?
    C14 C15 . 1.508(4) ?
    C15 H15A . 0.9700 ?
    C15 H15B . 0.9700 ?
loop_
    _geom_angle_atom_site_label_1
    _geom_angle_atom_site_label_2
    _geom_angle_atom_site_label_3
    _geom_angle_site_symmetry_1
    _geom_angle_site_symmetry_3
    _geom_angle
    _geom_angle_publ_flag
    O4 Cl O3 . . 111.0(4) ?
    O4A Cl O1A . . 110.1(5) ?
    O1B Cl O3B . . 110.0(5) ?
    O1B Cl O4B . . 109.8(5) ?
    O3B Cl O4B . . 109.7(5) ?
    O1C Cl O3C . . 109.7(4) ?
    O1C Cl O2C . . 109.6(4) ?
    O3C Cl O2C . . 109.3(4) ?
    O4A Cl O3A . . 109.5(4) ?
    O1A Cl O3A . . 109.8(4) ?
    O1C Cl O4C . . 109.7(4) ?
    O3C Cl O4C . . 109.4(4) ?
    O2C Cl O4C . . 109.1(4) ?
    C1 N1 C5 . . 118.4(3) ?
    C7 N2 C15 . . 114.5(3) ?
    C7 N2 C8 . . 112.9(2) ?
    C15 N2 C8 . . 107.5(2) ?
    C7 N2 H2B . . 107.2 ?
    C15 N2 H2B . . 107.2 ?
    C8 N2 H2B . . 107.2 ?
    N1 C1 C2 . . 122.4(4) ?
    N1 C1 H1A . . 118.8 ?
    C2 C1 H1A . . 118.8 ?
    C3 C2 C1 . . 119.0(4) ?
    C3 C2 H2A . . 120.5 ?
    C1 C2 H2A . . 120.5 ?
    C4 C3 C2 . . 119.0(4) ?
    C4 C3 H3A . . 120.5 ?
    C2 C3 H3A . . 120.5 ?
    C3 C4 C5 . . 119.2(4) ?
    C3 C4 H4A . . 120.4 ?
    C5 C4 H4A . . 120.4 ?
    N1 C5 C4 . . 122.0(3) ?
    N1 C5 C6 . . 115.9(3) ?
    C4 C5 C6 . . 122.1(3) ?
    C5 C6 C7 . . 114.7(3) ?
    C5 C6 H6A . . 108.6 ?
    C7 C6 H6A . . 108.6 ?
    C5 C6 H6B . . 108.6 ?
    C7 C6 H6B . . 108.6 ?
    H6A C6 H6B . . 107.6 ?
    N2 C7 C6 . . 112.5(3) ?
    N2 C7 H7A . . 109.1 ?
    C6 C7 H7A . . 109.1 ?
    N2 C7 H7B . . 109.1 ?
    C6 C7 H7B . . 109.1 ?
    H7A C7 H7B . . 107.8 ?
    C9 C8 N2 . . 102.8(2) ?
    C9 C8 H8A . . 111.2 ?
    N2 C8 H8A . . 111.2 ?
    C9 C8 H8B . . 111.2 ?
    N2 C8 H8B . . 111.2 ?
    H8A C8 H8B . . 109.1 ?
    C14 C9 C10 . . 120.1(3) ?
    C14 C9 C8 . . 110.7(3) ?
    C10 C9 C8 . . 129.2(3) ?
    C11 C10 C9 . . 118.3(4) ?
    C11 C10 H10A . . 120.9 ?
    C9 C10 H10A . . 120.9 ?
    C12 C11 C10 . . 121.3(4) ?
    C12 C11 H11A . . 119.3 ?
    C10 C11 H11A . . 119.3 ?
    C11 C12 C13 . . 121.0(4) ?
    C11 C12 H12A . . 119.5 ?
    C13 C12 H12A . . 119.5 ?
    C14 C13 C12 . . 118.1(4) ?
    C14 C13 H13A . . 120.9 ?
    C12 C13 H13A . . 120.9 ?
    C13 C14 C9 . . 121.0(3) ?
    C13 C14 C15 . . 128.6(3) ?
    C9 C14 C15 . . 110.3(3) ?
    C14 C15 N2 . . 102.8(3) ?
    C14 C15 H15A . . 111.2 ?
    N2 C15 H15A . . 111.2 ?
    C14 C15 H15B . . 111.2 ?
    N2 C15 H15B . . 111.2 ?
    H15A C15 H15B . . 109.1 ?
loop_
    _geom_torsion_atom_site_label_1
    _geom_torsion_atom_site_label_2
    _geom_torsion_atom_site_label_3
    _geom_torsion_atom_site_label_4
    _geom_torsion_site_symmetry_1
    _geom_torsion_site_symmetry_2
    _geom_torsion_site_symmetry_3
    _geom_torsion_site_symmetry_4
    _geom_torsion
    _geom_torsion_publ_flag
    C5 N1 C1 C2 . . . . -2.1(6) ?
    N1 C1 C2 C3 . . . . 2.5(6) ?
    C1 C2 C3 C4 . . . . -1.0(6) ?
    C2 C3 C4 C5 . . . . -0.8(6) ?
    C1 N1 C5 C4 . . . . 0.2(6) ?
    C1 N1 C5 C6 . . . . 178.2(3) ?
    C3 C4 C5 N1 . . . . 1.2(6) ?
    C3 C4 C5 C6 . . . . -176.7(4) ?
    N1 C5 C6 C7 . . . . 43.7(5) ?
    C4 C5 C6 C7 . . . . -138.3(4) ?
    C15 N2 C7 C6 . . . . -56.6(4) ?
    C8 N2 C7 C6 . . . . 179.9(3) ?
    C5 C6 C7 N2 . . . . -63.2(4) ?
    C7 N2 C8 C9 . . . . 150.7(3) ?
    C15 N2 C8 C9 . . . . 23.4(3) ?
    N2 C8 C9 C14 . . . . -14.6(3) ?
    N2 C8 C9 C10 . . . . 168.3(3) ?
    C14 C9 C10 C11 . . . . 0.5(5) ?
    C8 C9 C10 C11 . . . . 177.3(3) ?
    C9 C10 C11 C12 . . . . 1.4(6) ?
    C10 C11 C12 C13 . . . . -1.2(6) ?
    C11 C12 C13 C14 . . . . -0.9(5) ?
    C12 C13 C14 C9 . . . . 2.8(5) ?
    C12 C13 C14 C15 . . . . -177.3(3) ?
    C10 C9 C14 C13 . . . . -2.6(5) ?
    C8 C9 C14 C13 . . . . -180.0(3) ?
    C10 C9 C14 C15 . . . . 177.5(3) ?
    C8 C9 C14 C15 . . . . 0.1(4) ?
    C13 C14 C15 N2 . . . . -165.4(3) ?
    C9 C14 C15 N2 . . . . 14.4(4) ?
    C7 N2 C15 C14 . . . . -149.7(3) ?
    C8 N2 C15 C14 . . . . -23.4(3) ?
loop_
    _geom_hbond_atom_site_label_D
    _geom_hbond_atom_site_label_H
    _geom_hbond_atom_site_label_A
    _geom_hbond_site_symmetry_A
    _geom_hbond_distance_DH
    _geom_hbond_distance_HA
    _geom_hbond_distance_DA
    _geom_hbond_angle_DHA
    N2 H2B N1 . 0.91 2.11 2.769(4) 129
    N2 H2B O4 . 0.91 2.39 3.197(9) 148
    N2 H2B O2A . 0.91 2.53 3.222(19) 133
    N2 H2B O1C . 0.91 2.59 3.390(16) 147
    C2 H2A O1B 2_474 0.93 2.30 3.062(11) 139
    C3 H3A O1A 4_566 0.93 2.62 3.193(10) 121
    C7 H7B O2A 3_546 0.97 2.50 3.232(16) 132
    C8 H8A O3 . 0.97 2.55 3.383(10) 144
    C8 H8A O2B . 0.97 2.39 3.168(19) 136
    C8 H8A O3C . 0.97 2.29 3.189(17) 154
    C8 H8B O4B 3_446 0.97 2.48 3.167(17) 128
    C11 H11A O3A 2_475 0.93 2.55 3.27(2) 135
    C11 H11A O3B 2_475 0.93 2.57 3.47(2) 162
    C13 H13A O3 1_655 0.93 2.48 3.299(9) 148
    C13 H13A O4A 1_655 0.93 2.20 2.976(8) 140
    C13 H13A O1B 1_655 0.93 2.56 3.44(2) 158
    C13 H13A O3C 1_655 0.93 2.70 3.444(17) 138
    C15 H15A O1 3_546 0.97 2.55 3.423(9) 150
    C15 H15B O2 1_655 0.97 2.48 3.425(10) 163
    C15 H15B O4A 1_655 0.97 2.55 3.194(19) 124
data_global
_journal_date_recd_electronic     2009-08-12
_journal_date_accepted     2009-08-12
_journal_name_full     'Acta Crystallographica, Section E'
_journal_year     2009
_journal_volume     65
_journal_issue      9
_journal_page_first     o2175
_journal_page_last     o2175
_journal_paper_category     QO
_journal_coeditor_code     HB5043
_publ_contact_author_name     'Ray J. Butcher'
_publ_contact_author_address
;
Department of Chemistry
Howard University
Washington DC 20059
USA
;
_publ_contact_author_email     'rbutcher99@yahoo.com'
_publ_contact_author_fax     '(202) 806-5442'
_publ_contact_author_phone     '(703) 585-6631'
_publ_section_title
;
2-[2-(2-Pyridyl)ethyl]isoindolinium perchlorate
;
loop_
    _publ_author_name
    _publ_author_footnote
    _publ_author_address
    'Butcher, Ray J.'
;
?
;
;
Department of Chemistry
Howard University
525 College Street NW
Washington
DC 20059
USA
;
    'Tesema, Yohannes T.' .
;
Department of Chemistry
Howard University
525 College Street NW
Washington
DC 20059
USA
;
    'Yisgedu, Teshome B .' .
;
Department of Chemistry
Howard University
525 College Street NW
Washington
DC 20059
USA
;
    'Gultneh, Yilma' .
;
Department of Chemistry
Howard University
525 College Street NW
Washington
DC 20059
USA
;
