# Supplementary material for: 2-[2-(2-Pyrid­yl)eth­yl]isoindolinium perchlorate
Source: Acta Crystallogr Sect E Struct Rep Online. 2009 Aug 19;65(Pt 9):o2175. doi: 10.1107/S1600536809032024 (PMC2970132; doi:10.1107/S1600536809032024)
Supplement: Supplementary file 2 [file e-65-o2175-Isup2.hkl]

# 
# h,k,l, Fc-squared, Fo-squared, sigma(Fo-squared) and status flag 
# 
data_I
_shelx_title ' yt2 in P2(1)2(1)2(1)' 
_shelx_refln_list_code          4 
_shelx_F_calc_maximum      130.32 
_exptl_crystal_F_000       680.00 
_reflns_d_resolution_high  0.7696 
 
loop_ 
 _symmetry_equiv_pos_as_xyz 
 'x, y, z' 
 '-x+1/2, -y, z+1/2' 
 '-x, y+1/2, -z+1/2' 
 'x+1/2, -y+1/2, -z' 
 
_cell_length_a     7.7941 
_cell_length_b    11.7032 
_cell_length_c    16.8496 
_cell_angle_alpha  90.000 
_cell_angle_beta   90.000 
_cell_angle_gamma  90.000 
 
_shelx_F_squared_multiplier     1.000 
 
loop_ 
 _refln_index_h 
 _refln_index_k 
 _refln_index_l 
 _refln_F_squared_calc 
 _refln_F_squared_meas 
 _refln_F_squared_sigma 
 _refln_observed_status 
   4   0   0      870.88      774.75     18.42 o 
   6   0   0       22.52       20.20      1.55 o 
   8   0   0       86.01       67.02      2.66 o 
  10   0   0       20.29       21.08      2.44 o 
   1   1   0      865.39      958.95     10.43 o 
   2   1   0      477.17      527.97     10.87 o 
   3   1   0      701.51      673.77     14.65 o 
   4   1   0      149.43      149.80      5.55 o 
   5   1   0     1171.56     1188.42     26.19 o 
   6   1   0        0.16        0.67      1.11 o 
   7   1   0      198.98      208.39      8.21 o 
   8   1   0       13.59       13.76      1.78 o 
   9   1   0       23.84       26.85      2.22 o 
  10   1   0        0.03        1.11      1.78 o 
   0   2   0      161.39      139.37      4.88 o 
   1   2   0     1519.04     1567.47     16.20 o 
   2   2   0      389.52      291.83      8.88 o 
   3   2   0        1.76        2.66      0.67 o 
   4   2   0      744.89      686.87     18.20 o 
   6   2   0        7.66        7.77      1.33 o 
   7   2   0        8.87        4.88      1.33 o 
   8   2   0        0.26       -1.33      1.33 o 
   9   2   0        0.04        1.78      1.55 o 
  10   2   0        0.39        3.11      2.00 o 
   1   3   0       78.91       93.65      3.11 o 
   2   3   0        4.55        4.88      0.67 o 
   3   3   0       97.36       81.67      3.33 o 
   4   3   0      393.17      417.22     14.87 o 
   5   3   0      495.52      506.88     18.64 o 
   6   3   0        5.26        3.55      1.11 o 
   7   3   0      259.97      264.09      9.54 o 
   8   3   0        0.95        3.11      1.55 o 
   9   3   0       30.98       28.41      2.44 o 
   0   4   0        1.85        2.89      0.44 o 
   1   4   0      953.86      968.05     17.09 o 
   2   4   0       33.72       38.84      1.33 o 
   3   4   0       94.83       77.01      3.33 o 
   4   4   0       21.47       20.64      1.11 o 
   5   4   0       10.25        9.99      1.33 o 
   6   4   0       59.62       66.80      2.66 o 
   7   4   0        5.70        2.00      1.33 o 
   8   4   0       15.76       15.09      2.00 o 
   9   4   0        0.24        1.55      1.78 o 
   1   5   0       65.03       73.68      2.89 o 
   2   5   0       54.81       61.70      2.44 o 
   3   5   0       17.71       20.86      1.11 o 
   4   5   0       18.36       19.97      1.33 o 
   5   5   0        1.03        1.11      1.11 o 
   6   5   0       75.14       73.24      2.44 o 
   7   5   0        1.10       -0.89      1.33 o 
   8   5   0       12.42       11.10      1.78 o 
   9   5   0        2.42        0.89      1.78 o 
   0   6   0     1068.80     1039.95     21.97 o 
   1   6   0      214.86      185.31      7.10 o 
   2   6   0      282.18      274.75     12.65 o 
   3   6   0       31.50       29.96      1.33 o 
   4   6   0        2.02        2.44      0.89 o 
   5   6   0      138.66      132.27      4.88 o 
   6   6   0        2.77        4.88      1.33 o 
   7   6   0        6.04        5.55      1.55 o 
   8   6   0        6.11        5.55      1.78 o 
   9   6   0       27.03       28.63      2.66 o 
   1   7   0       16.58       18.86      1.11 o 
   2   7   0       63.51       69.24      3.11 o 
   3   7   0        0.42        2.00      0.89 o 
   4   7   0      506.80      525.30     21.31 o 
   5   7   0      105.34      118.07      4.44 o 
   6   7   0      213.11      206.17      8.88 o 
   7   7   0       10.20        9.32      1.78 o 
   8   7   0        9.60        8.66      1.78 o 
   0   8   0      118.16      108.52      4.66 o 
   1   8   0      372.45      324.24     16.42 o 
   3   8   0       28.13       31.07      1.55 o 
   4   8   0        0.01        1.78      1.33 o 
   5   8   0       36.35       43.72      2.22 o 
   6   8   0        3.35        4.22      1.55 o 
   7   8   0        5.33        3.11      1.78 o 
   8   8   0        0.25        0.22      1.78 o 
   1   9   0      111.71      118.51      4.88 o 
   2   9   0      145.76      131.38      5.77 o 
   3   9   0        6.57        4.88      1.33 o 
   4   9   0      109.81      122.06      4.88 o 
   5   9   0       17.69       10.65      1.78 o 
   6   9   0       25.97       28.18      2.22 o 
   7   9   0       31.90       36.62      2.66 o 
   8   9   0        2.88        3.55      2.00 o 
   0  10   0      118.61      124.72      5.10 o 
   1  10   0      813.08      774.08     27.96 o 
   2  10   0       83.01       86.55      4.44 o 
   3  10   0      213.17      208.83      8.43 o 
   4  10   0       25.19       25.08      2.00 o 
   5  10   0       45.58       41.50      2.44 o 
   6  10   0        0.55        3.11      1.78 o 
   1  11   0        0.39        2.44      1.33 o 
   2  11   0       10.89        8.21      1.55 o 
   3  11   0       10.92       10.65      1.78 o 
   4  11   0        1.60       -1.11      1.55 o 
   5  11   0       21.59       25.74      2.22 o 
   6  11   0       19.62       22.86      2.22 o 
   0  12   0        0.11        1.55      1.55 o 
   1  12   0       12.52       13.09      1.78 o 
   2  12   0        1.43        1.55      1.33 o 
   3  12   0        4.73        2.00      1.55 o 
   4  12   0        0.50        2.22      1.78 o 
   5  12   0        1.04        0.44      2.00 o 
   6  12   0        0.43        3.55      1.78 o 
   1  13   0        2.48        3.33      1.55 o 
   2  13   0       11.77        8.88      1.78 o 
   3  13   0        3.69        4.88      1.78 o 
   4  13   0        5.86        3.77      1.78 o 
   5  13   0        2.38        0.89      1.78 o 
   0  14   0        1.99        1.55      1.78 o 
   1  14   0        0.03        0.67      1.55 o 
   2  14   0        0.77        2.44      1.78 o 
   3  14   0        0.18        1.55      1.78 o 
   1  15   0        0.00        1.33      1.78 o 
   1   0   1       13.74        6.21      0.44 o 
   2   0   1      784.37      858.86     13.32 o 
   3   0   1     2256.26     2045.95     25.08 o 
   4   0   1       40.04       53.48      2.44 o 
   5   0   1      307.65      306.93      9.76 o 
   6   0   1        9.62        7.32      1.33 o 
   7   0   1       10.18        5.77      1.55 o 
   8   0   1        0.93       -0.67      1.33 o 
   9   0   1        0.23        2.22      1.55 o 
  10   0   1        2.40        4.44      1.78 o 
   1   1   1      513.19      485.13      7.99 o 
   2   1   1     5641.76     6079.92     35.51 o 
   3   1   1     1917.03     2047.95     25.52 o 
   4   1   1     1115.68     1149.58     22.64 o 
   5   1   1      450.66      498.89     17.98 o 
   6   1   1      525.18      491.79     19.53 o 
   7   1   1      156.15      163.56      7.10 o 
   8   1   1       84.35       81.67      4.44 o 
   9   1   1        6.32        8.21      1.78 o 
  10   1   1        4.49        2.66      2.00 o 
   0   2   1     2588.87     2784.74     19.75 o 
   2   2   1     3243.14     3478.93     28.85 o 
   3   2   1      461.99      404.35     12.21 o 
   4   2   1      481.18      497.34     15.53 o 
   5   2   1       62.00       68.13      2.89 o 
   6   2   1       44.51       43.05      2.00 o 
   7   2   1        8.55       10.21      1.55 o 
   8   2   1        8.05        5.33      1.55 o 
   9   2   1       13.79       11.32      2.00 o 
  10   2   1        0.64        1.78      1.78 o 
   0   3   1       56.56       51.27      1.78 o 
   1   3   1      483.20      516.20     11.10 o 
   2   3   1        3.72        2.00      0.44 o 
   3   3   1      420.73      452.51     13.54 o 
   4   3   1      195.18      183.31      6.44 o 
   5   3   1      303.43      299.38      9.99 o 
   6   3   1      160.92      165.56      6.66 o 
   7   3   1       42.28       42.61      2.22 o 
   8   3   1       16.99       15.09      1.78 o 
   9   3   1       15.87       14.87      2.00 o 
   0   4   1     2324.91     2185.54     25.08 o 
   1   4   1      343.72      378.16     10.87 o 
   2   4   1      177.39      145.81      5.55 o 
   3   4   1       41.11       40.17      1.78 o 
   4   4   1      238.90      255.44     12.65 o 
   5   4   1       26.31       26.41      1.55 o 
   6   4   1       56.06       54.82      2.00 o 
   7   4   1       30.20       29.96      2.00 o 
   8   4   1       25.95       21.08      2.00 o 
   9   4   1        3.41        1.78      1.78 o 
   0   5   1      129.72      121.17      4.44 o 
   1   5   1      301.76      307.59     11.54 o 
   2   5   1       24.20       23.08      1.11 o 
   3   5   1      115.04      120.28      4.66 o 
   4   5   1       33.68       25.52      1.33 o 
   5   5   1      331.25      339.55     16.87 o 
   6   5   1       17.68       21.08      1.78 o 
   7   5   1       71.25       73.24      3.33 o 
   8   5   1       33.60       33.73      2.44 o 
   9   5   1        0.52        3.33      1.78 o 
   0   6   1     1732.98     1705.51     27.74 o 
   1   6   1       44.74       40.61      1.55 o 
   2   6   1      552.28      509.55     16.64 o 
   3   6   1       66.66       59.48      2.44 o 
   4   6   1       28.37       34.18      1.55 o 
   5   6   1       49.83       55.70      2.00 o 
   6   6   1       70.01       72.35      2.66 o 
   7   6   1        8.03        8.88      1.55 o 
   8   6   1        7.95        5.77      1.78 o 
   9   6   1        5.87        5.77      2.00 o 
   0   7   1       22.76       22.64      1.11 o 
   1   7   1       77.61       70.13      2.89 o 
   2   7   1       58.22       55.48      2.44 o 
   3   7   1       59.47       53.93      2.22 o 
   4   7   1       37.23       29.52      1.55 o 
   5   7   1      113.27      116.29      5.33 o 
   6   7   1       15.20       16.42      1.78 o 
   7   7   1       36.89       38.62      2.44 o 
   8   7   1        6.24        5.55      1.78 o 
   0   8   1      601.39      537.51     19.97 o 
   1   8   1      216.88      232.58      8.43 o 
   2   8   1      288.05      276.08     10.21 o 
   3   8   1       27.82       27.52      1.55 o 
   4   8   1      352.42      334.67     12.21 o 
   5   8   1       15.62       16.64      1.55 o 
   6   8   1       23.77       19.97      2.00 o 
   7   8   1       18.27       16.64      2.00 o 
   8   8   1       10.02       11.32      2.00 o 
   0   9   1      189.58      174.43      6.66 o 
   1   9   1       88.48       83.67      3.55 o 
   2   9   1       46.82       45.94      2.00 o 
   3   9   1      106.92      116.29      5.10 o 
   4   9   1       23.24       28.85      2.00 o 
   5   9   1      111.77      114.96      4.44 o 
   6   9   1       14.34       11.98      1.78 o 
   7   9   1       32.89       34.62      2.44 o 
   8   9   1        8.17       11.32      2.22 o 
   0  10   1        0.49        0.67      1.11 o 
   1  10   1        3.75        3.11      1.33 o 
   2  10   1        4.87        2.89      1.33 o 
   3  10   1       34.42       39.28      2.00 o 
   4  10   1        1.21        1.33      1.55 o 
   5  10   1       13.92       11.98      1.78 o 
   6  10   1        0.88        2.89      1.55 o 
   7  10   1        6.50        5.55      2.00 o 
   0  11   1      105.06      100.09      4.88 o 
   1  11   1       15.16       11.76      1.55 o 
   2  11   1       61.09       63.25      3.99 o 
   3  11   1       48.24       51.27      2.44 o 
   4  11   1        6.09        7.77      1.78 o 
   5  11   1        4.80        4.44      1.78 o 
   6  11   1       10.88       14.20      2.00 o 
   0  12   1       61.18       58.81      2.66 o 
   1  12   1       21.86       21.08      2.00 o 
   2  12   1       18.65       18.42      2.00 o 
   3  12   1       26.33       23.97      2.00 o 
   4  12   1       12.32       13.09      1.78 o 
   5  12   1        3.56        5.77      1.78 o 
   6  12   1        0.19        2.00      1.78 o 
   0  13   1        0.86       -1.11      1.55 o 
   1  13   1        7.78        8.88      1.55 o 
   2  13   1        0.87        1.11      1.33 o 
   3  13   1        5.18        3.77      1.55 o 
   4  13   1        5.12        2.44      1.78 o 
   5  13   1        3.73        0.22      2.00 o 
   0  14   1        0.24       -1.55      1.78 o 
   1  14   1       17.34       18.20      2.22 o 
   2  14   1        0.08        0.22      1.55 o 
   3  14   1        5.79        6.88      1.78 o 
   0  15   1        0.88        2.66      2.00 o 
   1  15   1        1.18        2.22      1.78 o 
   0   0   2     4820.25     5294.97     21.97 o 
   1   0   2       13.30       15.76      0.67 o 
   2   0   2      815.61      743.01     12.87 o 
   3   0   2        2.94        2.22      0.67 o 
   4   0   2      824.96      811.14     19.53 o 
   6   0   2       60.45       56.81      2.22 o 
   7   0   2       46.00       40.17      2.00 o 
   8   0   2        2.56        0.89      1.33 o 
   9   0   2        7.68       10.65      1.78 o 
  10   0   2        5.20        5.10      2.00 o 
   0   1   2       63.66       58.81      2.00 o 
   1   1   2      521.19      572.57      9.32 o 
   2   1   2      157.27      156.01      6.66 o 
   3   1   2     1642.15     1704.18     23.75 o 
   4   1   2      486.38      532.63     16.20 o 
   5   1   2      286.95      272.75     13.54 o 
   6   1   2       93.17       93.21      3.11 o 
   7   1   2       59.35       59.48      2.89 o 
   8   1   2        6.66        7.55      1.55 o 
   9   1   2        9.21        9.99      2.00 o 
  10   1   2        2.22        2.44      1.78 o 
   0   2   2     2550.37     2722.83     20.86 o 
   1   2   2    16983.93    17700.04     56.37 o 
   2   2   2     2666.05     2605.65     25.74 o 
   3   2   2      457.41      399.47     12.43 o 
   4   2   2      683.67      629.39     17.53 o 
   5   2   2      133.26      159.34      6.44 o 
   6   2   2       10.50        9.32      1.33 o 
   7   2   2       26.84       29.74      2.00 o 
   8   2   2       28.10       19.53      2.00 o 
   9   2   2        9.10       11.10      2.00 o 
   0   3   2     4755.95     4863.32     32.62 o 
   1   3   2     2321.81     2317.81     23.30 o 
   2   3   2      522.49      541.28     13.32 o 
   3   3   2      308.41      290.50     11.32 o 
   4   3   2     1153.42     1161.12     23.97 o 
   5   3   2      147.79      145.81      5.99 o 
   6   3   2      791.80      733.91     25.08 o 
   7   3   2       79.76       83.22      3.77 o 
   8   3   2       69.77       60.59      3.33 o 
   9   3   2        7.83       11.32      2.00 o 
   0   4   2     2393.15     2364.64     26.41 o 
   1   4   2     3019.83     2865.53     29.29 o 
   2   4   2       10.08        5.77      0.67 o 
   3   4   2      292.32      298.27     12.21 o 
   4   4   2        3.63        8.88      1.11 o 
   5   4   2       14.19       13.09      1.33 o 
   6   4   2       25.79       28.63      1.78 o 
   7   4   2       57.18       50.38      2.22 o 
   8   4   2        3.62        2.00      1.78 o 
   9   4   2        0.54        1.78      1.55 o 
   0   5   2       39.42       47.49      2.00 o 
   1   5   2      419.37      431.20     13.32 o 
   2   5   2      106.46      116.29      4.66 o 
   3   5   2        6.46        4.22      0.89 o 
   4   5   2       88.47      102.97      3.99 o 
   5   5   2      210.10      203.29      7.55 o 
   6   5   2      215.94      229.25      9.54 o 
   7   5   2       29.20       28.63      2.00 o 
   8   5   2       32.35       33.73      2.22 o 
   9   5   2       16.66       17.98      2.22 o 
   0   6   2        0.97       -0.44      0.67 o 
   1   6   2      376.62      358.63     13.32 o 
   2   6   2       49.28       49.71      2.00 o 
   3   6   2      174.63      166.45      5.77 o 
   5   6   2      157.15      140.04      5.55 o 
   6   6   2       42.22       41.06      2.00 o 
   7   6   2       15.42       15.09      1.78 o 
   8   6   2       10.76       14.65      2.00 o 
   9   6   2        6.01        1.78      2.00 o 
   0   7   2       10.77        7.55      0.89 o 
   1   7   2      185.17      195.52      7.77 o 
   2   7   2      336.86      360.19     15.31 o 
   3   7   2      115.89      105.86      4.22 o 
   4   7   2      154.97      169.55      6.21 o 
   5   7   2       18.72       15.98      1.55 o 
   6   7   2      198.13      203.51      7.99 o 
   7   7   2       32.81       40.17      2.44 o 
   8   7   2       34.01       46.83      2.66 o 
   0   8   2       57.07       51.04      2.66 o 
   1   8   2      189.15      186.42      7.55 o 
   2   8   2       43.23       38.84      1.55 o 
   3   8   2       75.17       73.90      2.66 o 
   4   8   2       31.70       32.85      1.78 o 
   5   8   2       50.20       57.26      2.44 o 
   6   8   2       22.31       23.97      2.00 o 
   7   8   2        3.17        2.89      2.00 o 
   8   8   2       19.61       17.53      2.22 o 
   0   9   2       18.73       21.75      1.55 o 
   1   9   2      131.16      134.93      5.99 o 
   2   9   2       34.05       32.18      1.78 o 
   3   9   2      106.06      106.97      3.77 o 
   4   9   2       17.04       11.76      1.55 o 
   5   9   2       48.00       53.26      3.33 o 
   6   9   2        3.01        2.22      1.55 o 
   7   9   2        2.61        2.22      1.78 o 
   8   9   2        3.05        4.44      2.00 o 
   0  10   2      106.59      123.17      3.99 o 
   1  10   2       36.47       29.29      1.78 o 
   2  10   2       24.95       22.64      1.78 o 
   3  10   2       42.56       36.17      2.00 o 
   4  10   2       69.59       62.58      2.66 o 
   5  10   2       13.50       12.87      1.78 o 
   6  10   2        5.33        2.66      1.78 o 
   7  10   2        0.45        1.11      1.78 o 
   0  11   2       11.09       10.87      1.55 o 
   1  11   2       71.09       75.46      3.99 o 
   2  11   2        8.85        8.88      1.55 o 
   3  11   2        3.96        3.33      1.33 o 
   4  11   2       47.02       39.72      2.44 o 
   5  11   2        0.73       -1.55      1.55 o 
   6  11   2        5.83        5.10      1.78 o 
   0  12   2      109.64      109.63      5.33 o 
   1  12   2        2.24        3.11      1.33 o 
   2  12   2       29.14       22.41      2.00 o 
   3  12   2        3.62        2.00      1.33 o 
   4  12   2        3.81        2.66      1.55 o 
   5  12   2        0.13        3.77      1.78 o 
   6  12   2        0.31        1.78      1.78 o 
   0  13   2        3.11        6.21      1.55 o 
   1  13   2        6.69        6.88      1.55 o 
   2  13   2        1.57        4.44      1.55 o 
   3  13   2        9.43       12.21      1.78 o 
   4  13   2        2.10        3.55      1.55 o 
   5  13   2        8.39        6.88      2.00 o 
   0  14   2        1.40        1.78      1.78 o 
   1  14   2        3.77        5.33      1.78 o 
   2  14   2       11.59       12.87      2.00 o 
   3  14   2        3.92        2.66      1.78 o 
   0  15   2        0.33        0.89      2.00 o 
   1  15   2        0.70        1.33      1.78 o 
   1   0   3    14201.14    16341.62     51.49 o 
   2   0   3       26.49       21.75      0.89 o 
   3   0   3      379.67      347.76     11.32 o 
   6   0   3        4.25        7.32      1.33 o 
   7   0   3       37.02       26.41      2.00 o 
   8   0   3        0.63       -0.67      1.55 o 
   9   0   3       15.39        8.43      1.78 o 
  10   0   3        0.12        0.67      1.78 o 
   0   1   3      597.88      517.53      9.10 o 
   1   1   3     1229.74     1184.43     14.65 o 
   2   1   3     1546.73     1516.43     19.53 o 
   3   1   3      339.91      365.51     11.76 o 
   4   1   3      952.32      846.43     20.20 o 
   5   1   3      271.76      271.20      9.54 o 
   6   1   3      519.28      520.64     20.86 o 
   7   1   3       61.76       62.14      2.44 o 
   8   1   3       59.38       58.14      2.66 o 
   9   1   3        0.11        0.44      1.78 o 
  10   1   3       12.50        8.43      2.22 o 
   0   2   3      727.50      748.56     12.21 o 
   1   2   3     4969.49     4926.57     31.96 o 
   2   2   3      607.68      640.48     13.76 o 
   3   2   3      503.71      447.85     13.54 o 
   4   2   3      224.21      256.33     12.43 o 
   5   2   3      177.67      179.10      6.88 o 
   6   2   3      124.85      129.16      5.33 o 
   7   2   3        0.09       -0.22      1.33 o 
   8   2   3        4.49        5.33      1.55 o 
   9   2   3       10.85        7.77      1.78 o 
   0   3   3     7905.79     7965.86     43.94 o 
   1   3   3      934.41      950.96     15.98 o 
   2   3   3       71.08       93.65      3.33 o 
   3   3   3       24.37       23.97      1.11 o 
   4   3   3      523.83      559.92     17.53 o 
   5   3   3      180.18      182.42      7.32 o 
   6   3   3      170.12      168.22      7.32 o 
   7   3   3       13.60       17.31      1.78 o 
   8   3   3       17.32       16.42      1.78 o 
   9   3   3        3.95        4.44      1.78 o 
   0   4   3     1763.28     1807.60     23.75 o 
   1   4   3      781.78      869.51     16.87 o 
   2   4   3      168.23      148.03      5.10 o 
   3   4   3      612.53      679.10     17.98 o 
   4   4   3       64.85       62.81      1.78 o 
   5   4   3        8.45        8.88      1.11 o 
   6   4   3       56.15       53.71      2.22 o 
   7   4   3       33.92       33.73      2.00 o 
   8   4   3       21.22       21.31      2.00 o 
   9   4   3        3.97        1.11      1.78 o 
   0   5   3      915.36     1046.61     20.42 o 
   1   5   3      178.34      186.42      6.44 o 
   2   5   3      648.39      658.24     17.75 o 
   3   5   3       62.54       72.79      2.44 o 
   4   5   3        8.31        9.76      1.11 o 
   5   5   3      475.88      469.38     19.53 o 
   6   5   3       37.53       43.28      2.22 o 
   7   5   3      166.31      170.44      7.32 o 
   8   5   3       16.10       18.42      2.00 o 
   9   5   3       17.30       22.64      2.44 o 
   0   6   3      628.11      608.30     17.53 o 
   1   6   3       50.94       63.03      2.22 o 
   2   6   3      121.51      112.30      4.44 o 
   3   6   3       65.56       62.58      2.44 o 
   4   6   3      125.58      122.95      4.66 o 
   5   6   3        4.47        3.99      1.11 o 
   6   6   3       38.00       41.06      2.22 o 
   7   6   3       35.68       34.40      2.22 o 
   8   6   3        7.32        5.33      1.78 o 
   9   6   3        7.71        5.55      2.00 o 
   0   7   3      118.94      146.47      6.21 o 
   1   7   3       34.73       35.06      1.33 o 
   2   7   3       78.40       83.44      3.55 o 
   3   7   3       17.69       19.97      1.33 o 
   4   7   3       22.97       20.86      1.55 o 
   5   7   3       62.29       75.23      3.55 o 
   6   7   3       23.02       15.53      1.78 o 
   7   7   3        6.68        6.44      1.55 o 
   8   7   3        2.00        2.89      1.78 o 
   0   8   3      522.09      505.33     19.31 o 
   1   8   3      194.05      193.08      7.77 o 
   2   8   3      136.04      153.57      5.99 o 
   3   8   3       90.36       95.43      4.22 o 
   4   8   3       30.58       37.06      2.00 o 
   5   8   3       62.76       62.58      2.44 o 
   6   8   3        6.14        3.99      1.55 o 
   7   8   3        4.74        5.10      1.78 o 
   8   8   3       10.08        8.21      2.00 o 
   0   9   3      112.01      119.84      4.66 o 
   1   9   3      111.81      114.51      4.44 o 
   2   9   3       94.09       95.21      3.77 o 
   3   9   3      195.88      190.19      7.32 o 
   4   9   3       37.26       35.51      2.00 o 
   5   9   3      165.37      168.89      7.55 o 
   6   9   3        8.25       10.21      1.78 o 
   7   9   3       39.90       41.06      2.66 o 
   8   9   3        2.78        5.10      1.78 o 
   0  10   3      121.02      111.41      4.88 o 
   1  10   3       32.55       34.84      2.00 o 
   2  10   3       47.83       50.38      2.22 o 
   3  10   3       26.55       21.97      1.78 o 
   4  10   3       11.45       10.65      1.55 o 
   5  10   3        1.63       -0.89      1.33 o 
   6  10   3        1.65        0.67      1.55 o 
   7  10   3        0.62       -1.33      1.78 o 
   0  11   3        0.43       -0.89      1.33 o 
   1  11   3        8.18        8.43      1.55 o 
   2  11   3       53.94       55.93      2.44 o 
   3  11   3        1.02       -0.67      1.11 o 
   4  11   3       50.09       54.37      2.66 o 
   5  11   3        0.61       -1.33      1.33 o 
   6  11   3        9.96       12.21      2.00 o 
   0  12   3       11.82       10.87      1.78 o 
   1  12   3        0.69       -0.67      1.33 o 
   2  12   3       41.85       40.83      2.44 o 
   3  12   3        8.23        8.43      1.78 o 
   4  12   3       23.21       18.64      2.00 o 
   5  12   3       10.71        8.88      2.00 o 
   6  12   3        0.98        2.44      1.78 o 
   0  13   3        1.29        3.11      1.55 o 
   1  13   3        3.59        1.55      1.55 o 
   2  13   3        4.50        2.89      1.55 o 
   3  13   3        8.02        4.22      1.78 o 
   4  13   3        2.11        1.55      1.55 o 
   5  13   3        2.53        0.22      1.78 o 
   0  14   3        0.00        0.44      1.78 o 
   1  14   3        7.93        6.44      1.78 o 
   2  14   3       11.82       17.98      2.00 o 
   3  14   3        0.64        1.11      1.55 o 
   0  15   3        0.38        2.66      2.00 o 
   0   0   4    13587.00    14385.78     51.04 o 
   1   0   4        5.25        7.99      0.67 o 
   2   0   4     3519.73     3340.67     30.18 o 
   3   0   4        1.90        5.33      0.67 o 
   4   0   4      744.39      724.37     19.53 o 
   5   0   4       22.73       18.42      1.55 o 
   6   0   4        2.93        2.22      1.11 o 
   7   0   4        0.03        2.66      1.33 o 
   8   0   4       15.84       10.21      2.00 o 
   9   0   4        1.85        3.55      1.78 o 
   0   1   4     1543.51     1590.78     17.75 o 
   1   1   4      697.94      670.89     12.43 o 
   2   1   4      471.25      491.13     12.21 o 
   3   1   4      293.02      264.54     10.65 o 
   4   1   4      121.43      152.02      7.32 o 
   5   1   4      540.21      571.46     19.53 o 
   6   1   4       43.13       44.39      2.00 o 
   7   1   4      200.94      210.83      8.21 o 
   8   1   4       14.04       11.98      1.78 o 
   9   1   4       15.62       16.87      2.00 o 
   0   2   4     4889.40     5118.98     33.95 o 
   1   2   4       37.00       42.17      1.55 o 
   2   2   4     1332.64     1313.81     20.20 o 
   3   2   4      590.99      664.23     16.87 o 
   4   2   4      247.99      228.81      8.21 o 
   5   2   4       89.56       99.87      4.88 o 
   6   2   4       91.86       94.76      3.77 o 
   7   2   4       44.78       43.50      2.22 o 
   8   2   4       15.31       17.98      2.00 o 
   9   2   4        1.80        0.67      1.78 o 
   0   3   4        2.55        3.55      0.67 o 
   1   3   4      312.51      326.23     10.21 o 
   2   3   4      298.63      324.90     11.10 o 
   3   3   4      192.57      187.08      6.66 o 
   4   3   4      105.32       96.76      3.77 o 
   5   3   4      296.62      298.49     10.87 o 
   6   3   4      116.04      114.07      3.55 o 
   7   3   4       66.24       69.02      3.11 o 
   8   3   4       17.85       18.86      2.00 o 
   9   3   4       19.07       21.53      2.22 o 
   0   4   4     1344.29     1379.72     21.75 o 
   1   4   4      984.00     1097.65     19.75 o 
   2   4   4      848.63      799.16     18.20 o 
   3   4   4      396.35      424.77     15.31 o 
   4   4   4      114.61      110.30      4.66 o 
   5   4   4       78.53       80.56      2.89 o 
   6   4   4        1.13        1.78      1.33 o 
   7   4   4        4.77        5.33      1.55 o 
   8   4   4        2.80        5.99      1.55 o 
   9   4   4        6.24        9.54      2.00 o 
   0   5   4      701.26      700.18     17.31 o 
   1   5   4     1660.40     1698.63     26.85 o 
   2   5   4     1321.31     1348.43     25.30 o 
   3   5   4        2.59        3.33      0.89 o 
   4   5   4      265.05      268.75      9.99 o 
   5   5   4       23.98       22.64      1.55 o 
   6   5   4       12.59       14.65      1.55 o 
   8   5   4        5.19        4.44      1.78 o 
   0   6   4     1474.83     1518.87     27.52 o 
   1   6   4      979.26     1001.11     23.08 o 
   2   6   4      966.88      968.93     22.64 o 
   3   6   4      199.21      218.60      8.21 o 
   4   6   4       59.65       66.13      2.00 o 
   5   6   4       17.99       16.87      1.55 o 
   6   6   4       70.38       73.24      2.66 o 
   7   6   4       72.89       71.46      3.33 o 
   8   6   4        0.16        1.55      1.55 o 
   9   6   4        6.73        6.88      2.22 o 
   0   7   4      154.58      150.91      5.33 o 
   1   7   4        4.12        3.99      0.89 o 
   2   7   4       92.26       94.54      3.99 o 
   3   7   4       31.29       31.07      1.55 o 
   4   7   4      216.21      214.16      8.21 o 
   5   7   4       21.94       22.64      1.78 o 
   6   7   4      170.91      168.00      7.55 o 
   7   7   4        7.58        4.22      1.78 o 
   8   7   4       32.72       33.73      2.44 o 
   0   8   4        2.17        3.11      1.11 o 
   1   8   4      384.38      372.39     17.31 o 
   2   8   4       40.12       39.95      1.78 o 
   3   8   4      284.26      261.87      9.32 o 
   4   8   4       30.64       31.51      1.78 o 
   5   8   4       71.32       65.91      3.11 o 
   6   8   4       13.68        8.88      1.78 o 
   7   8   4        1.80        4.66      1.78 o 
   8   8   4        2.10        2.00      1.78 o 
   0   9   4        0.15        0.22      1.11 o 
   1   9   4       48.14       49.49      2.00 o 
   2   9   4        2.84        4.66      1.11 o 
   3   9   4       23.62       18.20      1.55 o 
   4   9   4        9.34       12.87      1.55 o 
   5   9   4       15.96       13.98      1.78 o 
   6   9   4       27.00       28.18      2.22 o 
   7   9   4        1.41        3.55      2.00 o 
   0  10   4       26.44       25.97      1.78 o 
   1  10   4      186.48      169.77      6.21 o 
   2  10   4        0.39       -0.44      1.11 o 
   3  10   4       43.47       41.28      2.00 o 
   4  10   4        2.16        1.78      1.33 o 
   5  10   4        6.10        2.00      1.55 o 
   6  10   4        6.47        8.43      1.78 o 
   7  10   4        6.14        6.66      1.78 o 
   0  11   4        1.14       -0.22      1.33 o 
   1  11   4        5.59        7.32      1.55 o 
   2  11   4       20.18       20.20      1.78 o 
   3  11   4        6.69        8.21      1.55 o 
   4  11   4       15.15       16.42      1.78 o 
   5  11   4        0.29        1.33      1.55 o 
   6  11   4        3.61        2.89      1.78 o 
   0  12   4        6.26        7.10      1.55 o 
   1  12   4        2.66        0.89      1.55 o 
   2  12   4       15.06       16.87      1.78 o 
   3  12   4        7.25        4.22      1.55 o 
   4  12   4        9.93        6.88      1.78 o 
   5  12   4       10.21        8.43      2.22 o 
   0  13   4        6.59        6.44      1.78 o 
   1  13   4        8.28        8.21      1.78 o 
   2  13   4       13.30       15.76      2.00 o 
   3  13   4       25.46       29.74      2.44 o 
   4  13   4        0.83        0.89      1.55 o 
   0  14   4       10.69       12.65      2.00 o 
   1  14   4        1.27        1.78      1.55 o 
   2  14   4        3.32        4.88      1.78 o 
   3  14   4        3.52        3.55      1.78 o 
   1   0   5     2696.77     2891.71     27.08 o 
   2   0   5        1.35        1.33      0.67 o 
   3   0   5      611.47      637.15     16.42 o 
   5   0   5        5.39        4.66      1.11 o 
   6   0   5      204.40      186.64      8.43 o 
   7   0   5       10.33        9.32      1.55 o 
   8   0   5       20.38       21.53      2.00 o 
   9   0   5        0.17        1.33      1.55 o 
   0   1   5      456.55      391.48     10.21 o 
   1   1   5     2445.42     2248.12     24.19 o 
   2   1   5      853.52      801.82     16.20 o 
   3   1   5      405.77      389.48     13.32 o 
   4   1   5      448.81      402.35     15.31 o 
   5   1   5      267.84      257.66      9.54 o 
   6   1   5      196.41      202.62      8.43 o 
   7   1   5       22.98       19.31      1.78 o 
   8   1   5       28.35       33.51      2.22 o 
   9   1   5        0.52       -0.22      1.78 o 
   0   2   5       70.84       62.14      2.44 o 
   1   2   5      982.72      916.12     16.42 o 
   2   2   5     1398.26     1530.19     22.86 o 
   3   2   5      541.02      508.88     15.31 o 
   4   2   5      218.27      215.71      8.21 o 
   5   2   5       85.45       74.12      3.33 o 
   6   2   5       19.96       21.31      1.55 o 
   7   2   5       11.25       11.76      1.55 o 
   8   2   5        5.87        9.99      1.78 o 
   9   2   5        9.13        6.88      2.00 o 
   0   3   5      535.81      504.66     12.87 o 
   1   3   5       84.37       72.57      2.89 o 
   2   3   5      467.43      506.66     14.20 o 
   3   3   5      277.04      287.40     12.65 o 
   4   3   5      110.65      120.95      4.66 o 
   5   3   5       77.83       88.11      3.55 o 
   6   3   5      289.05      275.63     10.43 o 
   7   3   5       33.68       33.51      2.00 o 
   8   3   5       35.56       34.84      2.22 o 
   9   3   5        3.76        3.11      1.78 o 
   0   4   5      262.20      280.96     10.87 o 
   1   4   5       98.25      119.18      4.22 o 
   2   4   5      768.05      795.83     19.09 o 
   3   4   5      117.41      158.68      6.21 o 
   4   4   5      258.00      276.74      9.99 o 
   5   4   5       92.90       87.88      3.77 o 
   6   4   5      104.45      101.86      3.77 o 
   7   4   5       14.36       20.64      1.78 o 
   8   4   5       13.55       16.20      2.00 o 
   9   4   5        4.50        6.21      2.00 o 
   0   5   5       17.77       15.98      0.89 o 
   1   5   5       27.46       29.96      1.11 o 
   2   5   5      120.65      112.30      4.22 o 
   3   5   5       39.05       39.28      1.78 o 
   4   5   5      126.18      126.94      5.33 o 
   5   5   5      298.91      317.80     11.10 o 
   6   5   5        5.79        4.66      1.33 o 
   7   5   5       77.81       80.12      2.89 o 
   8   5   5        1.12        2.66      1.55 o 
   9   5   5       10.86       12.87      2.22 o 
   0   6   5      200.63      193.52      7.32 o 
   1   6   5     1251.40     1322.02     26.85 o 
   2   6   5       86.66       94.76      3.33 o 
   3   6   5      556.65      564.58     19.97 o 
   4   6   5      116.43      122.28      4.66 o 
   5   6   5       43.47       49.93      2.00 o 
   6   6   5        5.82        4.44      1.55 o 
   7   6   5       20.10       20.20      2.00 o 
   8   6   5        1.67        0.44      1.78 o 
   9   6   5        1.23        2.00      1.78 o 
   0   7   5      215.36      241.24      8.43 o 
   1   7   5      440.47      461.39     17.75 o 
   2   7   5      115.65      102.53      3.99 o 
   3   7   5      285.78      306.70     10.43 o 
   4   7   5        5.17        4.44      1.11 o 
   5   7   5      134.96      151.80      6.21 o 
   6   7   5       27.41       25.74      2.00 o 
   7   7   5       53.76       55.93      2.66 o 
   0   8   5      449.46      429.43     18.64 o 
   1   8   5       92.23       89.66      3.77 o 
   2   8   5      230.02      253.66      9.32 o 
   3   8   5       63.28       65.02      2.44 o 
   4   8   5       43.71       50.60      2.22 o 
   5   8   5       22.48       23.75      2.00 o 
   6   8   5        8.32        9.54      1.55 o 
   7   8   5       12.90       10.65      2.00 o 
   8   8   5        5.44        4.66      1.78 o 
   0   9   5       13.75       13.76      1.33 o 
   1   9   5       29.19       26.41      1.55 o 
   2   9   5       22.63       24.41      1.55 o 
   3   9   5       53.16       47.71      2.00 o 
   4   9   5       10.91        9.99      1.55 o 
   5   9   5       52.64       44.39      2.44 o 
   6   9   5        2.18        0.44      1.55 o 
   7   9   5        7.61        9.32      2.00 o 
   0  10   5       51.18       57.26      2.22 o 
   1  10   5       16.92       16.64      1.55 o 
   2  10   5       28.98       30.40      2.00 o 
   3  10   5       18.27       16.42      1.55 o 
   4  10   5       10.38        4.88      1.55 o 
   5  10   5        0.59       -0.22      1.55 o 
   6  10   5        0.38        2.00      1.55 o 
   7  10   5        0.29       -0.89      1.78 o 
   0  11   5       79.40       73.90      3.33 o 
   1  11   5       32.26       31.96      2.00 o 
   2  11   5       55.19       56.37      2.44 o 
   3  11   5        8.81        6.21      1.55 o 
   4  11   5       34.14       31.96      2.22 o 
   5  11   5        6.31        6.88      1.78 o 
   6  11   5        8.31        6.21      2.00 o 
   0  12   5        1.45       -1.11      1.55 o 
   1  12   5       28.53       33.07      2.22 o 
   2  12   5        1.51        0.44      1.33 o 
   3  12   5        1.72        0.44      1.55 o 
   4  12   5        5.05        4.22      1.55 o 
   5  12   5        2.44        1.33      1.78 o 
   0  13   5        4.99        6.21      1.78 o 
   1  13   5        2.94        3.11      1.55 o 
   2  13   5        8.07        7.55      1.78 o 
   3  13   5        2.51        2.66      1.78 o 
   4  13   5        0.97        1.11      1.78 o 
   0  14   5        0.57        0.22      1.78 o 
   1  14   5        2.90        2.66      1.78 o 
   2  14   5       12.66       12.87      2.00 o 
   3  14   5        8.93       11.76      2.00 o 
   0   0   6      735.85      701.73     14.65 o 
   1   0   6      916.90      877.72     16.42 o 
   2   0   6     1073.57     1013.32     19.31 o 
   3   0   6      973.23     1006.22     21.53 o 
   4   0   6      845.73      884.38     23.08 o 
   5   0   6      162.48      156.68      5.99 o 
   6   0   6       21.49       22.64      1.78 o 
   7   0   6        1.72        3.55      1.33 o 
   8   0   6       11.92       11.10      1.78 o 
   9   0   6       11.01       13.54      2.22 o 
   0   1   6      534.88      494.90     12.65 o 
   1   1   6      493.88      457.17     12.43 o 
   2   1   6       30.87       34.40      1.11 o 
   3   1   6      801.53      737.46     18.64 o 
   5   1   6      371.68      333.78     11.76 o 
   6   1   6      103.39       99.65      3.55 o 
   7   1   6       62.94       62.81      3.33 o 
   8   1   6       46.59       46.83      2.44 o 
   9   1   6        4.11        6.66      1.78 o 
   0   2   6      113.56      111.19      4.22 o 
   1   2   6      418.63      416.34     12.43 o 
   2   2   6      260.72      308.04     11.76 o 
   3   2   6       55.39       67.24      2.89 o 
   4   2   6        4.32       -0.67      0.89 o 
   5   2   6      208.49      207.95      7.10 o 
   6   2   6       25.32       30.63      1.78 o 
   7   2   6      121.10      122.28      5.10 o 
   8   2   6        7.74       10.21      1.78 o 
   9   2   6        0.00       -0.89      1.78 o 
   0   3   6     1063.72      869.96     17.98 o 
   1   3   6      317.72      324.01     11.54 o 
   2   3   6      451.53      422.77     13.98 o 
   3   3   6      371.62      369.51     14.20 o 
   4   3   6      607.19      632.71     20.20 o 
   5   3   6      204.41      236.80      8.43 o 
   6   3   6      291.86      294.28     11.54 o 
   7   3   6       46.66       49.49      2.44 o 
   8   3   6        9.62       10.65      1.78 o 
   9   3   6        5.93        9.10      2.00 o 
   0   4   6      940.09      938.31     19.97 o 
   1   4   6      572.28      549.94     15.76 o 
   2   4   6     1068.09     1134.49     23.30 o 
   3   4   6       25.60       20.42      1.33 o 
   4   4   6      105.39      104.75      3.77 o 
   5   4   6        0.92        3.33      1.11 o 
   6   4   6       57.25       63.25      3.11 o 
   7   4   6        3.81        3.55      1.55 o 
   8   4   6        5.24        9.76      2.00 o 
   9   4   6        1.06        1.11      1.78 o 
   0   5   6      193.18      185.98      7.10 o 
   1   5   6      163.23      164.00      6.21 o 
   2   5   6      138.01      140.48      5.55 o 
   3   5   6       11.62       13.76      1.11 o 
   4   5   6       44.28       47.94      2.00 o 
   5   5   6        4.26        3.99      1.33 o 
   6   5   6       45.64       49.93      2.22 o 
   7   5   6       22.76       15.09      2.00 o 
   8   5   6        9.24       13.09      2.00 o 
   9   5   6        1.31       -0.89      1.78 o 
   0   6   6       48.85       43.05      1.55 o 
   1   6   6      302.50      317.13     14.43 o 
   2   6   6       79.72       98.09      4.66 o 
   3   6   6      176.06      182.20      7.55 o 
   4   6   6        1.13        1.11      1.11 o 
   5   6   6       73.52       70.79      2.66 o 
   6   6   6       44.98       49.05      2.44 o 
   7   6   6        1.63        1.78      1.55 o 
   8   6   6        4.68        5.55      1.78 o 
   0   7   6      107.99      116.29      4.44 o 
   1   7   6      290.71      315.36     15.53 o 
   2   7   6       29.05       28.85      1.55 o 
   3   7   6      110.13      104.53      4.66 o 
   4   7   6      163.05      168.22      7.10 o 
   5   7   6       80.46       74.12      3.11 o 
   6   7   6       43.96       39.72      2.22 o 
   7   7   6        9.03        5.99      1.78 o 
   8   7   6       10.42       11.54      2.00 o 
   0   8   6        3.23        3.11      1.11 o 
   1   8   6       91.59       86.33      3.55 o 
   2   8   6      353.16      364.85     12.87 o 
   3   8   6        4.61        4.66      1.33 o 
   4   8   6       74.03       81.67      2.66 o 
   5   8   6        9.61       11.32      1.55 o 
   6   8   6       10.25        8.88      1.78 o 
   7   8   6        0.09       -0.67      1.55 o 
   8   8   6        0.54       -1.55      1.55 o 
   1   9   6      108.08      111.85      4.66 o 
   2   9   6       34.17       35.51      2.00 o 
   3   9   6       56.71       48.38      2.22 o 
   4   9   6       46.28       48.82      2.44 o 
   5   9   6       38.07       32.40      2.22 o 
   6   9   6       23.22       22.64      2.00 o 
   7   9   6        4.45        3.77      1.78 o 
   0  10   6       35.36       37.28      2.00 o 
   1  10   6       45.34       42.61      2.22 o 
   2  10   6       62.53       62.14      2.66 o 
   3  10   6       78.64       74.79      2.89 o 
   4  10   6       36.05       42.39      2.22 o 
   5  10   6        7.79       10.43      2.00 o 
   6  10   6       12.33       11.76      2.00 o 
   7  10   6        1.23        0.67      1.55 o 
   0  11   6        5.08        8.88      1.55 o 
   1  11   6       15.23       18.20      1.78 o 
   2  11   6       23.45       24.19      2.00 o 
   3  11   6        0.98        2.89      1.33 o 
   4  11   6        3.00        2.22      1.55 o 
   5  11   6        1.46        2.44      1.55 o 
   6  11   6        3.23        0.89      2.00 o 
   0  12   6        4.44        5.77      1.55 o 
   1  12   6       13.02       15.98      1.78 o 
   2  12   6        4.64        5.99      1.78 o 
   3  12   6       17.88       14.65      1.78 o 
   4  12   6        0.16        0.22      1.55 o 
   5  12   6        6.66        6.21      1.78 o 
   0  13   6        7.41        5.33      1.78 o 
   1  13   6        6.36        3.77      1.78 o 
   2  13   6        5.89        3.99      2.22 o 
   3  13   6        4.47        5.99      1.78 o 
   4  13   6        3.28        3.99      1.78 o 
   0  14   6       16.57       25.08      2.44 o 
   1  14   6        3.52        4.22      1.78 o 
   2  14   6        2.05        4.22      1.78 o 
   1   0   7     1711.03     1930.77     26.41 o 
   2   0   7       56.06       61.47      2.44 o 
   3   0   7      492.57      547.05     16.87 o 
   4   0   7      197.90      188.19      6.88 o 
   5   0   7       17.91       18.42      1.55 o 
   6   0   7      302.22      314.91     11.98 o 
   7   0   7        2.33        3.33      1.55 o 
   8   0   7       11.50       10.65      1.78 o 
   9   0   7       15.04       10.21      2.00 o 
   0   1   7        9.74        8.88      0.67 o 
   1   1   7      174.15      215.27      9.76 o 
   2   1   7      417.26      384.60     13.54 o 
   3   1   7      135.83      150.91      5.99 o 
   4   1   7      230.52      212.83      7.10 o 
   5   1   7      337.15      355.08     17.53 o 
   6   1   7      116.42      133.82      5.77 o 
   7   1   7       32.26       35.95      2.22 o 
   8   1   7       27.21       33.95      2.22 o 
   9   1   7        2.25        0.89      1.78 o 
   0   2   7      349.02      337.77     11.98 o 
   1   2   7     1283.33     1273.64     22.19 o 
   2   2   7      577.86      564.58     16.20 o 
   3   2   7     1260.60     1307.60     26.19 o 
   4   2   7      100.75       98.54      4.22 o 
   5   2   7       11.50       13.54      1.33 o 
   6   2   7        0.50       -0.22      1.33 o 
   7   2   7       46.32       53.26      2.44 o 
   8   2   7        0.66        1.33      1.55 o 
   9   2   7        2.83       -0.89      1.78 o 
   0   3   7      742.15      723.93     17.75 o 
   1   3   7      626.21      601.65     16.42 o 
   2   3   7      246.20      235.02     11.32 o 
   3   3   7      136.61      130.05      5.10 o 
   4   3   7      162.70      174.21      6.88 o 
   5   3   7       33.18       32.18      1.78 o 
   6   3   7       58.95       53.48      2.44 o 
   7   3   7       36.15       35.73      2.22 o 
   8   3   7        2.85        3.55      1.55 o 
   9   3   7        1.09        1.11      1.55 o 
   0   4   7      210.25      240.57     11.54 o 
   1   4   7      357.99      327.56     13.09 o 
   2   4   7      179.60      204.40      7.32 o 
   3   4   7      124.41      116.29      3.77 o 
   4   4   7       96.00       90.10      3.33 o 
   5   4   7      205.64      198.85      8.43 o 
   6   4   7      114.94      103.42      3.99 o 
   7   4   7       57.35       59.92      2.66 o 
   8   4   7       18.98       19.75      2.22 o 
   9   4   7        0.07        1.78      1.78 o 
   0   5   7      184.53      175.54      6.88 o 
   1   5   7      240.52      262.10     12.43 o 
   2   5   7       15.06       12.65      1.11 o 
   3   5   7      446.24      482.69     18.86 o 
   4   5   7       69.41       67.02      2.00 o 
   5   5   7      130.79      139.15      5.99 o 
   6   5   7       52.02       57.48      2.66 o 
   7   5   7       18.42       18.64      2.00 o 
   8   5   7       15.97       15.53      2.00 o 
   0   6   7      161.19      168.22      6.44 o 
   1   6   7       34.21       29.29      1.33 o 
   2   6   7       42.49       46.83      2.00 o 
   3   6   7       54.56       61.92      2.22 o 
   4   6   7        1.89        3.99      1.11 o 
   5   6   7       85.75       96.32      4.22 o 
   6   6   7        4.64        4.66      1.55 o 
   7   6   7        5.34        7.77      1.78 o 
   8   6   7        4.02        5.33      1.78 o 
   0   7   7      271.17      285.84     10.43 o 
   1   7   7       47.10       43.72      2.00 o 
   2   7   7       83.17       90.77      3.11 o 
   3   7   7       65.06       69.69      2.89 o 
   4   7   7       24.27       20.42      1.55 o 
   5   7   7       33.32       36.62      2.00 o 
   6   7   7        6.17        5.55      1.55 o 
   7   7   7        8.04        6.44      1.78 o 
   8   7   7        0.32        2.00      1.78 o 
   0   8   7      190.94      213.05      8.66 o 
   1   8   7       16.63       17.09      1.33 o 
   2   8   7      476.75      507.33     21.31 o 
   3   8   7        1.82        2.89      1.33 o 
   4   8   7      158.13      167.33      5.55 o 
   5   8   7       23.84       24.86      2.00 o 
   6   8   7        0.39        2.00      1.33 o 
   7   8   7        4.48        3.11      1.78 o 
   0   9   7        6.92        6.44      1.33 o 
   1   9   7        7.11        6.44      1.33 o 
   2   9   7       88.09       82.11      2.89 o 
   3   9   7       26.37       23.75      1.78 o 
   4   9   7       41.29       43.50      2.22 o 
   5   9   7       14.57       16.42      1.78 o 
   7   9   7       17.69       19.31      2.22 o 
   0  10   7       66.23       65.47      2.66 o 
   1  10   7       30.18       31.51      2.00 o 
   2  10   7        6.87        3.77      1.33 o 
   3  10   7       29.00       31.51      2.00 o 
   4  10   7        4.42        2.44      1.33 o 
   5  10   7        3.95        3.77      1.78 o 
   6  10   7        7.41        7.77      2.22 o 
   0  11   7        5.60        4.66      1.55 o 
   1  11   7       36.95       36.40      2.22 o 
   2  11   7        8.25        8.66      1.55 o 
   3  11   7       24.65       22.19      2.00 o 
   4  11   7       17.18       16.20      2.00 o 
   5  11   7        6.11        5.55      1.78 o 
   6  11   7        4.75        3.77      1.78 o 
   0  12   7       14.78       17.75      2.00 o 
   1  12   7       27.28       27.52      2.22 o 
   2  12   7       15.23       17.31      2.00 o 
   3  12   7       20.25       16.87      2.00 o 
   4  12   7        0.61        0.22      1.55 o 
   5  12   7        5.14        6.44      2.00 o 
   0  13   7        0.33       -0.22      2.00 o 
   1  13   7       10.54       10.21      2.00 o 
   2  13   7        2.81        5.77      1.78 o 
   3  13   7        2.12        1.55      1.55 o 
   4  13   7        0.00       -1.55      1.55 o 
   0  14   7        3.60        2.00      2.00 o 
   1  14   7        1.05       -1.55      1.55 o 
   2  14   7        4.01        1.11      1.78 o 
   0   0   8      722.38      747.01     17.75 o 
   1   0   8     1366.56     1373.06     23.97 o 
   2   0   8     1643.12     1781.63     28.63 o 
   3   0   8       32.60       47.71      2.00 o 
   4   0   8       26.59       27.08      1.55 o 
   5   0   8        0.04       -1.11      1.11 o 
   6   0   8      275.47      270.31     11.10 o 
   7   0   8       77.85       80.34      3.11 o 
   9   0   8       14.41       18.42      2.44 o 
   0   1   8      759.10      726.37     17.53 o 
   1   1   8      292.27      291.83     11.98 o 
   2   1   8      246.03      247.89     11.76 o 
   3   1   8      456.68      438.31     16.42 o 
   4   1   8      103.58      116.51      5.33 o 
   5   1   8      195.98      211.50      8.88 o 
   6   1   8        1.74        5.33      1.55 o 
   7   1   8       37.40       39.06      2.22 o 
   8   1   8       10.23        8.43      1.78 o 
   9   1   8       12.84       17.53      2.22 o 
   0   2   8        0.93        0.89      0.67 o 
   1   2   8      617.28      623.62     17.09 o 
   2   2   8       95.22      107.19      4.22 o 
   3   2   8      414.58      412.34     15.53 o 
   4   2   8      286.05      249.45      9.10 o 
   5   2   8      529.28      525.08     21.08 o 
   6   2   8       65.12       61.70      2.22 o 
   7   2   8       63.55       62.36      2.66 o 
   8   2   8        2.32        1.11      1.55 o 
   9   2   8        8.42        6.44      2.00 o 
   0   3   8      239.71      196.85      6.88 o 
   1   3   8       18.71       23.52      1.33 o 
   2   3   8      330.08      310.48     13.54 o 
   3   3   8       13.60       18.42      1.33 o 
   4   3   8      464.30      481.36     18.86 o 
   5   3   8       77.52       85.44      3.77 o 
   6   3   8       18.96       23.30      1.78 o 
   7   3   8       23.55       25.08      2.00 o 
   8   3   8        2.48        2.00      1.55 o 
   9   3   8       12.78       13.54      2.22 o 
   0   4   8      142.81      136.04      5.99 o 
   1   4   8        1.89        0.67      0.67 o 
   2   4   8      209.99      189.08      6.44 o 
   3   4   8       11.93       12.65      1.33 o 
   4   4   8      112.38      108.08      3.77 o 
   5   4   8        2.30        0.00      1.11 o 
   6   4   8       19.92       18.42      2.00 o 
   7   4   8        2.40        3.99      1.55 o 
   8   4   8        7.59        5.33      2.00 o 
   9   4   8        6.25        8.66      2.00 o 
   0   5   8      194.81      192.63      7.32 o 
   1   5   8      253.43      254.99      8.21 o 
   2   5   8       56.85       57.04      1.78 o 
   3   5   8      109.40      105.86      3.77 o 
   4   5   8       83.18       85.00      2.66 o 
   5   5   8       55.40       47.49      2.00 o 
   6   5   8       19.78       20.64      1.78 o 
   7   5   8        4.52        4.88      1.55 o 
   8   5   8        6.33        4.66      1.78 o 
   0   6   8       85.69       87.22      2.89 o 
   1   6   8      295.84      304.04     15.31 o 
   2   6   8       27.19       32.18      1.55 o 
   3   6   8      393.76      420.11     19.53 o 
   4   6   8        3.98        7.99      1.33 o 
   5   6   8       38.64       44.16      2.22 o 
   6   6   8       21.61       18.64      1.78 o 
   7   6   8        1.27        4.88      1.55 o 
   8   6   8        1.82        1.55      1.78 o 
   0   7   8       44.84       45.05      1.78 o 
   1   7   8       54.61       59.92      2.00 o 
   2   7   8      234.77      237.24      9.10 o 
   3   7   8      123.19      112.52      4.22 o 
   4   7   8      102.27       92.10      5.10 o 
   5   7   8       19.25       23.52      1.78 o 
   6   7   8       28.14       24.63      2.00 o 
   7   7   8        7.82        5.77      1.78 o 
   8   7   8        8.25        7.77      2.00 o 
   0   8   8       19.49       22.19      1.55 o 
   1   8   8       79.10       84.55      3.55 o 
   2   8   8       24.70       29.96      1.78 o 
   3   8   8        1.62        4.22      1.33 o 
   4   8   8       56.78       61.03      2.44 o 
   5   8   8        6.20        5.99      1.55 o 
   6   8   8       21.04       21.31      2.00 o 
   7   8   8        5.46        3.33      1.78 o 
   0   9   8      262.01      271.86      9.10 o 
   1   9   8       69.84       81.00      3.33 o 
   2   9   8       12.41       11.98      1.55 o 
   3   9   8        9.34       10.21      1.55 o 
   4   9   8       10.48       11.10      1.55 o 
   5   9   8       11.27       11.54      1.78 o 
   6   9   8        7.41        7.55      1.78 o 
   7   9   8        0.92       -0.44      2.00 o 
   0  10   8       22.69       19.53      1.78 o 
   1  10   8       71.88       67.02      2.66 o 
   2  10   8       10.02       11.32      1.55 o 
   3  10   8       39.89       39.28      2.22 o 
   4  10   8        4.68        8.88      1.55 o 
   5  10   8        4.90        5.33      1.55 o 
   6  10   8       10.27        7.10      2.00 o 
   0  11   8        1.64       -1.55      1.55 o 
   1  11   8       66.62       63.47      2.66 o 
   2  11   8       10.67        5.10      1.55 o 
   3  11   8       19.59       20.20      2.00 o 
   4  11   8        2.03        2.89      1.55 o 
   5  11   8        1.82        0.89      1.55 o 
   0  12   8        0.12       -0.89      1.78 o 
   1  12   8        1.23       -1.78      1.78 o 
   2  12   8        0.53       -0.67      1.33 o 
   3  12   8        3.79        0.22      1.55 o 
   4  12   8        7.27        7.77      1.78 o 
   5  12   8       12.32       16.42      2.22 o 
   0  13   8        0.02       -0.89      1.78 o 
   1  13   8        0.78       -0.67      1.55 o 
   2  13   8        0.01        1.11      1.55 o 
   3  13   8        4.96        7.55      1.78 o 
   0  14   8        2.97        2.00      2.00 o 
   1  14   8        1.52        3.55      1.78 o 
   1   0   9      288.53      284.73     12.43 o 
   2   0   9      156.19      158.23      6.44 o 
   3   0   9      174.53      193.52      7.32 o 
   4   0   9      537.87      485.80     21.97 o 
   5   0   9       59.94       57.04      2.22 o 
   6   0   9       97.49       94.76      3.77 o 
   7   0   9        0.36       -1.11      1.33 o 
   8   0   9        0.06        0.22      1.55 o 
   9   0   9       13.26       12.43      2.22 o 
   1   1   9     1132.57     1119.62     23.52 o 
   2   1   9       93.87       85.22      3.55 o 
   3   1   9      129.01      163.12      7.10 o 
   4   1   9      548.49      519.98     21.75 o 
   5   1   9        5.13        4.66      1.33 o 
   6   1   9      147.08      159.12      7.32 o 
   7   1   9       46.61       43.94      2.44 o 
   8   1   9        2.80        6.88      1.78 o 
   9   1   9       14.15       13.98      2.44 o 
   0   2   9      318.33      323.57     12.87 o 
   1   2   9      318.45      284.29     12.65 o 
   2   2   9      291.71      278.96     13.32 o 
   3   2   9      325.22      314.25     15.31 o 
   4   2   9       10.90        9.76      1.33 o 
   5   2   9       54.06       53.48      2.22 o 
   6   2   9       95.82      106.97      4.66 o 
   7   2   9       10.04       11.98      1.78 o 
   8   2   9       45.77       49.49      2.66 o 
   9   2   9        6.19        7.99      2.44 o 
   0   3   9       38.53       37.06      2.00 o 
   1   3   9       44.85       28.85      1.33 o 
   2   3   9      313.64      286.73     14.20 o 
   3   3   9      276.83      293.61      9.99 o 
   4   3   9       84.98       88.33      3.33 o 
   5   3   9      198.09      173.77      6.66 o 
   6   3   9       12.78       17.98      1.78 o 
   7   3   9        6.46        5.10      1.55 o 
   8   3   9       21.53       21.75      2.22 o 
   9   3   9        3.08       -0.44      1.78 o 
   0   4   9      178.09      184.42      7.32 o 
   1   4   9      101.07      104.53      4.44 o 
   2   4   9       30.84       39.28      1.55 o 
   3   4   9       23.84       21.08      1.55 o 
   4   4   9      167.26      170.22      5.99 o 
   5   4   9       30.64       31.96      2.00 o 
   6   4   9       83.96       82.78      2.89 o 
   7   4   9        1.98        3.99      1.55 o 
   8   4   9        2.25        2.89      1.55 o 
   0   5   9       14.62       17.09      1.33 o 
   1   5   9      174.07      161.34      5.77 o 
   2   5   9       20.79       17.31      1.33 o 
   3   5   9      415.23      420.77     18.64 o 
   4   5   9       47.81       49.49      2.00 o 
   5   5   9      152.87      166.22      7.10 o 
   6   5   9       21.61       27.96      2.00 o 
   7   5   9        3.02        0.22      1.55 o 
   8   5   9        9.23        6.21      1.78 o 
   0   6   9      223.66      230.80      9.10 o 
   1   6   9       92.04       88.99      3.33 o 
   2   6   9       42.40       39.06      1.78 o 
   3   6   9      164.74      157.79      6.66 o 
   4   6   9       18.25       22.86      1.78 o 
   5   6   9      120.80      119.18      5.10 o 
   6   6   9       19.69       15.76      1.78 o 
   7   6   9       21.12       19.75      2.22 o 
   8   6   9        6.56        9.99      2.00 o 
   0   7   9      203.78      234.13      9.10 o 
   1   7   9       99.21       98.76      3.77 o 
   2   7   9      123.94      119.62      4.44 o 
   3   7   9        6.96        9.32      1.55 o 
   4   7   9      107.64       96.09      4.66 o 
   5   7   9       11.35       13.09      1.78 o 
   6   7   9       18.03       15.76      2.00 o 
   7   7   9        4.92        3.33      1.78 o 
   0   8   9      293.91      292.72     11.76 o 
   1   8   9       59.72       58.14      2.22 o 
   2   8   9      122.39      151.13      5.55 o 
   3   8   9       48.11       52.82      2.44 o 
   4   8   9       27.15       36.17      2.22 o 
   5   8   9       15.29       15.09      1.78 o 
   6   8   9        4.96        3.33      1.55 o 
   7   8   9       10.96        9.99      2.00 o 
   0   9   9      177.05      167.78      7.10 o 
   1   9   9       15.73       11.54      1.55 o 
   2   9   9      103.92      106.97      4.22 o 
   3   9   9       49.15       52.37      2.44 o 
   4   9   9        7.80        7.77      1.55 o 
   5   9   9       34.87       33.95      2.22 o 
   6   9   9        4.19        2.44      1.78 o 
   7   9   9       14.31       10.43      2.22 o 
   0  10   9        3.38        3.99      1.55 o 
   1  10   9        6.43        6.21      1.55 o 
   2  10   9       18.33       15.53      1.78 o 
   3  10   9       14.33       15.09      1.78 o 
   4  10   9       23.60       16.64      2.00 o 
   5  10   9        8.14       11.32      2.00 o 
   6  10   9        3.21        0.89      2.00 o 
   0  11   9        2.67        2.44      1.55 o 
   1  11   9        7.10        7.99      1.55 o 
   2  11   9        1.53        3.77      1.55 o 
   3  11   9        2.59        4.22      1.55 o 
   4  11   9        0.53        0.44      1.55 o 
   5  11   9        0.82       -0.22      1.55 o 
   0  12   9        5.93        6.21      2.00 o 
   1  12   9       13.49       15.31      1.78 o 
   2  12   9       13.70       16.20      2.00 o 
   3  12   9        1.52        2.44      1.55 o 
   4  12   9        5.94        3.33      1.78 o 
   0  13   9        0.41        2.00      1.78 o 
   1  13   9        6.82        8.66      1.78 o 
   2  13   9        1.89        2.89      1.78 o 
   3  13   9       10.31       10.65      2.00 o 
   0   0  10      213.07      225.70      8.21 o 
   1   0  10      130.49      123.39      5.10 o 
   2   0  10        2.33        1.33      0.89 o 
   3   0  10      385.62      426.99     17.53 o 
   4   0  10       79.72       75.01      2.89 o 
   5   0  10      318.44      338.22     11.98 o 
   6   0  10        1.86        2.66      1.33 o 
   7   0  10       31.79       28.85      2.22 o 
   8   0  10       16.96       13.32      2.22 o 
   9   0  10        1.64        5.10      2.00 o 
   0   1  10       87.75       79.67      3.55 o 
   1   1  10      246.23      267.42      8.88 o 
   2   1  10       78.85       79.89      3.55 o 
   3   1  10      204.74      186.64      7.10 o 
   4   1  10      162.78      175.99      6.66 o 
   5   1  10       64.42       71.02      3.33 o 
   6   1  10       14.51       15.98      1.78 o 
   7   1  10       25.80       28.85      2.22 o 
   8   1  10        3.86        4.44      2.00 o 
   0   2  10       70.44       66.58      2.89 o 
   1   2  10        3.91        3.55      0.89 o 
   2   2  10      137.02      140.04      5.33 o 
   3   2  10       53.97       54.15      2.66 o 
   4   2  10        5.26        6.88      1.33 o 
   5   2  10      136.10      133.16      5.77 o 
   6   2  10       38.73       42.17      2.22 o 
   7   2  10        2.78        2.00      1.55 o 
   8   2  10       27.14       26.63      2.44 o 
   0   3  10      555.14      582.12     18.86 o 
   1   3  10        1.00        1.55      0.89 o 
   2   3  10      168.02      150.47      6.21 o 
   3   3  10      210.99      223.92      8.43 o 
   4   3  10      120.93      117.40      4.66 o 
   5   3  10      170.70      177.54      7.32 o 
   6   3  10       24.17       27.96      2.00 o 
   7   3  10        8.70       10.43      1.78 o 
   8   3  10       14.20       13.76      2.22 o 
   0   4  10      103.61      104.75      4.44 o 
   1   4  10      162.79      155.13      5.77 o 
   2   4  10      342.37      340.66     15.76 o 
   3   4  10       33.49       31.07      1.78 o 
   4   4  10      376.63      361.08     12.87 o 
   5   4  10        2.77        1.11      1.55 o 
   6   4  10       94.28       84.55      3.55 o 
   7   4  10       29.42       29.29      2.22 o 
   8   4  10        4.42        5.99      1.78 o 
   0   5  10        3.57        3.33      1.11 o 
   1   5  10      793.62      718.38     23.52 o 
   2   5  10      225.89      227.25      7.99 o 
   3   5  10      381.88      345.54     12.65 o 
   4   5  10      160.94      157.57      6.21 o 
   5   5  10       43.44       40.17      2.00 o 
   6   5  10        0.02       -1.33      1.33 o 
   7   5  10        1.00        3.33      1.55 o 
   8   5  10        1.38        1.78      2.00 o 
   0   6  10      176.77      184.64      7.10 o 
   1   6  10      143.75      131.38      5.10 o 
   2   6  10       85.24       94.54      3.33 o 
   3   6  10       53.77       60.59      2.66 o 
   4   6  10      110.68      125.39      4.44 o 
   5   6  10       14.50       16.20      1.78 o 
   6   6  10       29.18       35.51      2.22 o 
   7   6  10        6.54        7.32      1.78 o 
   8   6  10        3.61        6.44      2.00 o 
   0   7  10       68.74       64.36      2.44 o 
   1   7  10      112.63      109.19      4.66 o 
   2   7  10       74.74       78.34      2.89 o 
   3   7  10       10.18       13.32      1.55 o 
   4   7  10       95.81       98.76      3.55 o 
   5   7  10       15.86       20.42      2.00 o 
   6   7  10       22.66       26.63      2.22 o 
   7   7  10        6.77        8.66      2.00 o 
   0   8  10       23.29       22.41      1.78 o 
   1   8  10       14.17       18.64      1.55 o 
   2   8  10        3.66        5.10      1.33 o 
   3   8  10       43.40       45.72      2.22 o 
   4   8  10       17.57       23.97      2.00 o 
   5   8  10        8.00       11.32      1.78 o 
   6   8  10        8.52        8.21      1.78 o 
   7   8  10        0.44       -0.44      1.78 o 
   0   9  10        6.82        3.99      1.55 o 
   1   9  10       16.93       16.87      1.55 o 
   2   9  10        3.55        4.22      1.33 o 
   3   9  10       25.36       29.74      2.00 o 
   4   9  10        5.63        6.88      1.55 o 
   5   9  10        9.87        9.32      1.78 o 
   6   9  10        4.71        3.77      1.78 o 
   0  10  10       14.11       17.09      1.78 o 
   1  10  10       22.92       24.63      2.00 o 
   2  10  10       16.32       16.20      1.78 o 
   3  10  10        3.78        1.78      1.33 o 
   4  10  10        5.64        3.99      1.55 o 
   5  10  10        3.04        5.55      1.78 o 
   6  10  10        6.61        7.10      2.00 o 
   0  11  10        9.87       10.65      1.78 o 
   1  11  10        1.04        0.44      1.55 o 
   2  11  10       32.34       33.73      2.22 o 
   3  11  10        5.96       11.32      1.78 o 
   4  11  10       14.40       10.43      2.00 o 
   5  11  10        0.97       -0.89      1.55 o 
   0  12  10        0.41        2.66      1.78 o 
   1  12  10        1.49        0.00      1.55 o 
   2  12  10        0.83       -1.55      1.55 o 
   3  12  10        0.79        0.00      1.55 o 
   4  12  10        0.81        1.33      1.78 o 
   0  13  10       14.25       14.20      2.22 o 
   1  13  10        3.57        3.55      1.78 o 
   2  13  10        2.25        2.66      1.55 o 
   1   0  11       66.68       65.91      2.44 o 
   2   0  11      190.69      174.66      7.32 o 
   3   0  11       28.68       21.75      2.00 o 
   4   0  11       75.10       69.24      4.22 o 
   5   0  11       41.93       45.27      2.22 o 
   6   0  11       58.82       55.48      2.44 o 
   7   0  11        2.89        3.77      1.55 o 
   8   0  11       22.43       22.19      2.22 o 
   0   1  11        4.11        3.11      0.89 o 
   1   1  11      208.43      191.52      7.32 o 
   2   1  11        3.18        3.11      1.11 o 
   3   1  11      168.70      177.54      7.10 o 
   4   1  11        2.45        1.55      1.11 o 
   5   1  11       38.84       42.83      2.22 o 
   6   1  11        6.55        6.44      1.55 o 
   7   1  11        1.00        4.88      1.55 o 
   8   1  11        4.35        5.77      2.00 o 
   0   2  11        4.90        2.00      0.89 o 
   1   2  11        4.47        3.99      1.11 o 
   2   2  11      352.48      355.31     16.87 o 
   3   2  11      216.13      226.81      8.66 o 
   4   2  11      230.99      237.46      9.54 o 
   5   2  11       81.29       82.34      3.55 o 
   6   2  11       58.44       61.47      2.66 o 
   7   2  11       15.40       16.20      2.00 o 
   8   2  11       10.18        5.10      2.22 o 
   0   3  11      902.22      871.29     24.63 o 
   1   3  11      138.78      138.93      5.77 o 
   2   3  11      414.60      409.68     18.20 o 
   3   3  11      375.69      380.83     13.09 o 
   4   3  11       99.96       93.88      3.55 o 
   5   3  11      118.39      133.82      5.33 o 
   6   3  11       34.10       36.62      2.22 o 
   7   3  11        0.34        0.89      1.55 o 
   8   3  11       10.57        4.88      2.22 o 
   0   4  11      859.62      786.29     24.19 o 
   1   4  11       18.90       27.74      1.55 o 
   2   4  11      329.35      311.14     11.32 o 
   3   4  11       49.18       51.27      2.00 o 
   4   4  11       38.91       41.06      2.00 o 
   5   4  11       45.15       45.50      2.44 o 
   6   4  11       11.48        9.76      1.78 o 
   7   4  11       47.00       44.83      2.66 o 
   8   4  11        2.22        5.33      1.78 o 
   0   5  11       65.97       67.69      3.55 o 
   1   5  11      152.65      158.01      6.44 o 
   2   5  11       55.20       62.81      2.44 o 
   3   5  11      102.43       96.32      3.99 o 
   4   5  11      109.94      115.85      4.22 o 
   5   5  11        9.81       13.32      1.78 o 
   6   5  11       25.98       24.19      2.00 o 
   7   5  11       16.66       21.31      2.22 o 
   8   5  11        1.76        2.44      2.00 o 
   0   6  11       43.48       45.05      2.00 o 
   1   6  11      321.26      318.69     11.10 o 
   2   6  11       16.31       13.98      1.55 o 
   3   6  11      132.98      128.72      5.55 o 
   4   6  11       32.54       34.62      2.00 o 
   5   6  11       71.76       67.47      3.33 o 
   6   6  11        3.56        4.22      1.55 o 
   7   6  11        6.53        8.66      2.00 o 
   0   7  11       69.78       73.24      2.44 o 
   1   7  11       39.04       39.72      2.00 o 
   2   7  11      142.37      139.15      5.10 o 
   3   7  11        9.23        8.43      1.55 o 
   4   7  11       39.70       35.73      2.22 o 
   5   7  11       26.72       32.18      2.22 o 
   6   7  11        1.47       -0.44      1.55 o 
   7   7  11        9.25       12.43      2.22 o 
   0   8  11       34.04       28.18      2.00 o 
   1   8  11       54.86       57.48      2.22 o 
   2   8  11       17.96       21.31      1.78 o 
   3   8  11       38.31       39.50      2.22 o 
   4   8  11        5.29        3.55      1.33 o 
   5   8  11       19.03       16.87      2.00 o 
   6   8  11        4.60        1.11      1.78 o 
   0   9  11        8.20        6.66      1.55 o 
   1   9  11       51.60       51.04      2.44 o 
   2   9  11        4.41        6.21      1.55 o 
   3   9  11        3.41        4.22      1.55 o 
   4   9  11        1.24       -1.33      1.55 o 
   5   9  11        0.77       -1.33      2.00 o 
   6   9  11        0.39        0.89      1.78 o 
   0  10  11        1.47        3.55      1.55 o 
   1  10  11        3.47        1.78      1.55 o 
   2  10  11       16.78       17.31      2.00 o 
   3  10  11        2.70        4.22      1.55 o 
   4  10  11       11.99        7.77      1.78 o 
   5  10  11        6.50        8.43      2.00 o 
   0  11  11       32.55       31.96      2.44 o 
   1  11  11        4.48        3.99      1.55 o 
   2  11  11        6.39        8.66      1.78 o 
   3  11  11        1.36        1.33      1.55 o 
   4  11  11        5.23        7.10      2.00 o 
   0  12  11       11.08        9.10      2.00 o 
   1  12  11        9.80        7.32      1.78 o 
   2  12  11        0.59        3.55      2.00 o 
   0  13  11        1.23        3.11      2.00 o 
   1  13  11        5.29        6.21      2.00 o 
   0   0  12       70.12       63.03      2.89 o 
   1   0  12       75.16       67.02      2.89 o 
   2   0  12       76.09       94.10      3.77 o 
   3   0  12      119.16      104.97      4.66 o 
   4   0  12        9.02        7.99      1.33 o 
   5   0  12       83.92       96.76      3.33 o 
   6   0  12        5.37        3.55      1.55 o 
   7   0  12       49.82       53.71      2.89 o 
   8   0  12       26.78       26.41      2.44 o 
   0   1  12      378.44      380.83     17.31 o 
   1   1  12       45.32       40.39      1.78 o 
   2   1  12      335.33      338.00     17.53 o 
   3   1  12      193.47      188.64      6.88 o 
   4   1  12      108.77      124.28      5.55 o 
   5   1  12      151.10      151.13      7.10 o 
   6   1  12        6.54        5.99      1.55 o 
   7   1  12        8.20        8.21      1.78 o 
   8   1  12        1.06        0.44      1.78 o 
   0   2  12      140.52      142.48      5.99 o 
   1   2  12       23.04       25.08      1.55 o 
   2   2  12       37.24       34.40      1.78 o 
   3   2  12      126.86      138.48      6.21 o 
   4   2  12       17.71       12.43      1.55 o 
   5   2  12      152.03      130.94      6.21 o 
   6   2  12        4.52        3.55      1.55 o 
   7   2  12       37.43       35.73      2.44 o 
   8   2  12        2.97        5.33      2.00 o 
   0   3  12      540.68      534.40     20.64 o 
   1   3  12       96.04       82.78      3.99 o 
   2   3  12      277.93      261.65      9.99 o 
   3   3  12       12.13       13.98      1.55 o 
   4   3  12       82.83       89.66      3.55 o 
   5   3  12       17.39       10.87      1.55 o 
   6   3  12        3.24        5.10      1.55 o 
   7   3  12        4.68        3.77      2.00 o 
   8   3  12       11.47       11.54      2.22 o 
   0   4  12      249.05      220.60      8.21 o 
   1   4  12      204.97      210.39      8.21 o 
   2   4  12      390.03      374.61     12.87 o 
   3   4  12       42.71       43.72      2.00 o 
   4   4  12      210.28      221.48      8.88 o 
   5   4  12       14.47       16.87      1.78 o 
   6   4  12        7.07        8.21      1.55 o 
   7   4  12        0.57       -0.67      1.55 o 
   8   4  12        6.28       10.87      2.22 o 
   0   5  12        8.14        7.77      1.33 o 
   1   5  12       20.11       17.31      1.55 o 
   2   5  12       17.01       17.53      1.55 o 
   3   5  12       36.11       27.96      1.78 o 
   4   5  12      115.13      125.17      5.33 o 
   5   5  12        3.39        5.55      1.55 o 
   6   5  12       10.66        9.76      1.78 o 
   7   5  12        1.77        5.10      1.78 o 
   0   6  12      506.00      459.17     21.53 o 
   1   6  12      331.65      315.36     11.54 o 
   2   6  12      124.35      142.03      5.77 o 
   3   6  12        8.00       12.65      1.55 o 
   4   6  12        1.68        4.66      1.55 o 
   5   6  12        4.50        2.44      1.55 o 
   6   6  12        9.84       10.65      2.00 o 
   7   6  12        0.59       -0.89      1.78 o 
   0   7  12       90.88       88.55      3.33 o 
   1   7  12       83.99       81.89      3.77 o 
   2   7  12       56.07       52.82      2.22 o 
   3   7  12       65.50       61.03      2.44 o 
   4   7  12        2.56        3.11      1.33 o 
   5   7  12       11.64       11.54      1.78 o 
   6   7  12        4.56        3.11      1.78 o 
   7   7  12        1.18       -0.22      2.22 o 
   0   8  12       18.98       20.86      1.78 o 
   1   8  12       12.40       12.87      1.55 o 
   2   8  12        6.18        8.66      1.55 o 
   3   8  12       58.98       55.70      2.44 o 
   4   8  12       27.30       31.51      2.22 o 
   5   8  12       27.95       28.85      2.22 o 
   6   8  12       14.78       15.31      2.22 o 
   0   9  12        3.46        4.22      1.55 o 
   1   9  12       64.46       62.14      2.66 o 
   2   9  12        0.42        3.33      1.33 o 
   3   9  12       21.75       20.42      2.00 o 
   4   9  12       11.92       13.98      1.78 o 
   5   9  12        4.31        3.77      1.78 o 
   0  10  12        0.13        0.89      1.55 o 
   1  10  12        8.84        6.44      1.55 o 
   2  10  12        8.47       11.32      1.78 o 
   3  10  12        1.62        3.33      1.55 o 
   4  10  12        5.07        2.89      1.78 o 
   5  10  12        2.23        2.66      1.78 o 
   0  11  12        6.64        7.77      2.00 o 
   1  11  12       11.46        9.54      1.78 o 
   2  11  12        5.73        8.43      1.78 o 
   3  11  12        1.47        1.11      1.55 o 
   4  11  12        2.78        4.88      1.78 o 
   0  12  12        0.84       -0.44      1.78 o 
   1  12  12        3.11        3.99      1.78 o 
   2  12  12        1.69        2.00      1.55 o 
   1   0  13      232.83      235.02      9.54 o 
   2   0  13       46.55       50.82      2.00 o 
   4   0  13      421.12      458.72     22.41 o 
   5   0  13       30.78       36.17      2.22 o 
   6   0  13      109.12      107.63      5.55 o 
   7   0  13        6.94        5.10      1.78 o 
   8   0  13       10.64        9.99      2.22 o 
   0   1  13       79.37       60.59      3.11 o 
   1   1  13      505.39      523.97     20.86 o 
   2   1  13       43.86       36.62      2.44 o 
   3   1  13      211.25      228.81      8.21 o 
   4   1  13       64.53       68.13      2.66 o 
   5   1  13       26.50       28.85      2.00 o 
   6   1  13       33.55       32.62      2.22 o 
   7   1  13        5.11        3.11      1.78 o 
   8   1  13        9.47       11.32      2.22 o 
   0   2  13        4.42        7.10      1.11 o 
   1   2  13      222.67      231.69      8.88 o 
   2   2  13        8.90        8.66      1.33 o 
   3   2  13      170.78      152.24      6.66 o 
   4   2  13        3.63        3.55      1.33 o 
   5   2  13       37.77       37.51      2.22 o 
   6   2  13        5.48        7.10      1.55 o 
   7   2  13       15.78       13.98      2.00 o 
   8   2  13        3.95        3.33      2.00 o 
   0   3  13       29.64       23.52      1.55 o 
   1   3  13      176.59      207.06      8.21 o 
   2   3  13       60.37       51.49      2.00 o 
   3   3  13       73.94       72.35      3.33 o 
   4   3  13      146.47      134.93      6.21 o 
   5   3  13        7.30        4.44      1.55 o 
   6   3  13        7.25        5.33      1.78 o 
   7   3  13        5.13        2.44      2.00 o 
   0   4  13       10.91       11.54      1.33 o 
   1   4  13       55.58       57.48      2.22 o 
   2   4  13       78.15       82.34      3.55 o 
   3   4  13       34.79       40.61      2.22 o 
   4   4  13       48.94       46.83      2.44 o 
   5   4  13       26.01       25.97      2.00 o 
   6   4  13       29.42       33.29      2.22 o 
   7   4  13        7.00        9.76      2.00 o 
   0   5  13      425.04      433.87     21.08 o 
   1   5  13        2.85        2.66      1.33 o 
   2   5  13      315.99      286.73     10.65 o 
   3   5  13       54.67       47.49      2.22 o 
   4   5  13       99.82       84.33      3.11 o 
   5   5  13       15.48       10.87      1.78 o 
   6   5  13        2.91        2.66      1.78 o 
   7   5  13       10.28       12.65      2.00 o 
   0   6  13       11.83        9.99      1.55 o 
   1   6  13       15.48       20.64      1.55 o 
   2   6  13        5.08        3.99      1.55 o 
   3   6  13      112.87      123.84      4.22 o 
   4   6  13        1.46        2.00      1.78 o 
   5   6  13       68.45       69.46      3.33 o 
   6   6  13        3.33        1.33      1.78 o 
   7   6  13        6.40        5.77      2.00 o 
   0   7  13      151.97      152.69      5.77 o 
   2   7  13       21.41       16.42      1.78 o 
   3   7  13       21.79       22.86      2.00 o 
   4   7  13        2.01        3.99      1.55 o 
   5   7  13        8.61        8.21      1.78 o 
   6   7  13       10.37       11.98      2.00 o 
   0   8  13      114.82      109.41      4.66 o 
   1   8  13        0.86        0.67      1.33 o 
   2   8  13       52.21       49.71      2.66 o 
   3   8  13        2.02        4.66      1.55 o 
   4   8  13       10.75        9.99      1.78 o 
   6   8  13        2.79        0.22      1.78 o 
   0   9  13       20.00       20.42      2.00 o 
   1   9  13        4.01        4.44      1.33 o 
   2   9  13        9.17        7.99      1.78 o 
   3   9  13       17.39       20.42      2.00 o 
   4   9  13        0.62       -0.89      1.55 o 
   5   9  13        2.94        6.66      1.78 o 
   0  10  13        0.01       -1.55      1.55 o 
   1  10  13        1.66        0.00      1.33 o 
   2  10  13       21.16       21.08      2.22 o 
   3  10  13       12.86       13.76      2.00 o 
   4  10  13       12.74        7.99      2.00 o 
   0  11  13        3.86        8.43      2.00 o 
   1  11  13        1.34        1.55      1.55 o 
   2  11  13        7.66       11.32      2.00 o 
   3  11  13        0.07       -0.22      1.55 o 
   0  12  13        0.27        3.11      2.00 o 
   1  12  13        0.11        0.89      1.78 o 
   0   0  14        0.06       -0.44      1.11 o 
   1   0  14        6.92        7.32      1.33 o 
   3   0  14        7.02        7.77      1.55 o 
   4   0  14       29.55       29.96      2.00 o 
   5   0  14        3.44        4.22      1.55 o 
   6   0  14       26.62       25.30      2.22 o 
   7   0  14        0.04        0.67      1.78 o 
   0   1  14      322.81      359.52     12.43 o 
   1   1  14       13.37       15.76      1.55 o 
   2   1  14      552.64      564.14     24.63 o 
   3   1  14       27.40       24.19      2.00 o 
   4   1  14       51.50       53.04      2.44 o 
   5   1  14       12.86       12.87      1.78 o 
   6   1  14        2.73        3.55      1.55 o 
   0   2  14        0.88        1.11      1.11 o 
   1   2  14       42.05       45.27      2.22 o 
   2   2  14       16.67       15.31      1.55 o 
   3   2  14      165.45      162.45      5.99 o 
   4   2  14       53.82       62.81      3.33 o 
   5   2  14       89.33       85.89      3.77 o 
   6   2  14       16.22       19.53      2.00 o 
   7   2  14       24.38       21.75      2.22 o 
   0   3  14        1.25        0.44      1.11 o 
   1   3  14      311.90      313.81     11.76 o 
   2   3  14       80.77       74.79      3.99 o 
   3   3  14       67.94       65.25      2.44 o 
   4   3  14       92.55       93.88      4.22 o 
   5   3  14       14.77       12.65      1.78 o 
   6   3  14       17.01       17.53      2.00 o 
   7   3  14        1.15        0.22      1.78 o 
   0   4  14       14.30       14.20      1.55 o 
   1   4  14      182.94      174.21      7.55 o 
   2   4  14        0.08        1.55      1.33 o 
   3   4  14       13.35       16.87      1.78 o 
   4   4  14        9.75       11.98      1.55 o 
   5   4  14       23.63       23.75      2.00 o 
   6   4  14       18.55       19.31      2.00 o 
   7   4  14        3.60        2.00      1.78 o 
   0   5  14      146.37      151.35      5.99 o 
   1   5  14      161.64      140.26      7.10 o 
   2   5  14       26.65       28.63      1.78 o 
   3   5  14       78.93       83.44      3.11 o 
   4   5  14        4.50        5.10      1.55 o 
   5   5  14        2.77        3.33      1.55 o 
   6   5  14        0.50       -1.55      1.55 o 
   7   5  14       10.62        7.55      2.22 o 
   0   6  14       41.40       47.05      2.22 o 
   1   6  14       37.63       37.06      2.00 o 
   2   6  14       26.44       30.40      2.00 o 
   3   6  14        9.34       11.10      1.55 o 
   4   6  14       40.00       46.16      2.44 o 
   5   6  14        1.61       -0.22      1.55 o 
   6   6  14       21.70       18.64      2.22 o 
   0   7  14        5.30        6.44      1.55 o 
   1   7  14       25.26       22.86      1.78 o 
   2   7  14        8.08        8.21      1.55 o 
   3   7  14       19.86       14.87      1.78 o 
   4   7  14        7.67        7.99      1.78 o 
   5   7  14        1.53       -0.89      1.55 o 
   6   7  14        5.14        7.77      2.00 o 
   0   8  14       21.66       19.75      2.00 o 
   1   8  14       17.95       13.76      1.78 o 
   2   8  14       38.06       38.62      2.44 o 
   3   8  14        4.62        5.99      1.55 o 
   4   8  14       36.81       38.17      2.66 o 
   5   8  14        2.30        4.44      1.78 o 
   0   9  14        0.01        0.67      1.55 o 
   1   9  14       30.67       25.30      2.22 o 
   2   9  14        0.71        0.44      1.55 o 
   3   9  14        9.62        9.10      1.78 o 
   4   9  14        0.13       -0.67      1.55 o 
   0  10  14        0.77       -1.11      1.55 o 
   1  10  14        0.15       -1.33      1.33 o 
   2  10  14        1.15       -1.55      1.55 o 
   3  10  14        3.61        3.11      1.78 o 
   4  10  14        2.44        4.88      1.78 o 
   0  11  14       11.13       13.09      2.22 o 
   1  11  14        1.98        0.44      1.78 o 
   2  11  14        4.49        7.10      2.00 o 
   1   0  15        0.52        3.99      1.33 o 
   2   0  15      164.23      167.11      7.77 o 
   3   0  15        0.94       -1.33      1.33 o 
   4   0  15       66.98       65.02      2.66 o 
   5   0  15        5.98        5.10      1.55 o 
   6   0  15       32.89       33.51      2.44 o 
   7   0  15        0.08        0.00      1.78 o 
   1   1  15      146.82      143.14      5.55 o 
   2   1  15       22.24       12.21      1.78 o 
   3   1  15      159.24      162.89      5.99 o 
   4   1  15        0.48       -0.89      1.33 o 
   5   1  15       22.19       22.86      2.22 o 
   6   1  15        0.41        1.78      1.78 o 
   7   1  15       12.57        7.55      2.44 o 
   0   2  15       56.37       51.27      2.22 o 
   1   2  15       41.54       39.72      2.00 o 
   2   2  15       64.25       63.92      2.89 o 
   3   2  15       11.23        9.10      1.55 o 
   4   2  15       83.43       82.78      2.89 o 
   5   2  15        8.49        7.32      1.78 o 
   6   2  15       33.43       34.62      2.44 o 
   7   2  15        5.66        2.22      2.00 o 
   0   3  15      245.23      241.01      9.76 o 
   1   3  15      316.11      343.99     13.32 o 
   2   3  15      122.13      115.85      4.88 o 
   3   3  15       78.37       79.23      3.55 o 
   4   3  15        9.60       11.10      1.78 o 
   5   3  15        0.01        1.11      1.55 o 
   6   3  15        2.76        4.44      1.78 o 
   7   3  15        1.98        4.66      2.00 o 
   0   4  15        5.53        2.44      1.33 o 
   1   4  15       12.06       14.20      1.55 o 
   2   4  15       32.02       28.63      2.00 o 
   3   4  15       56.22       56.59      2.44 o 
   4   4  15       15.07       14.87      1.78 o 
   5   4  15       14.83       18.86      2.00 o 
   6   4  15        2.23        4.44      1.78 o 
   0   5  15       68.11       65.91      3.11 o 
   1   5  15       11.42       12.87      1.78 o 
   2   5  15       27.95       22.64      1.78 o 
   3   5  15       23.13       22.41      2.00 o 
   4   5  15        1.13        2.66      1.33 o 
   5   5  15        6.20        6.21      1.78 o 
   6   5  15        3.57        3.33      1.78 o 
   0   6  15        2.49        0.44      1.33 o 
   2   6  15        2.51        2.89      1.55 o 
   4   6  15        5.15        3.55      1.55 o 
   5   6  15        4.35        6.88      1.78 o 
   6   6  15        3.53        6.66      2.00 o 
   0   7  15       55.88       51.71      2.89 o 
   1   7  15        5.03        7.32      1.55 o 
   2   7  15       74.66       73.68      2.89 o 
   3   7  15       10.41       10.87      1.78 o 
   4   7  15       23.42       24.19      2.22 o 
   5   7  15        0.14        1.11      1.78 o 
   0   8  15        8.26        9.10      1.78 o 
   1   8  15        1.28        3.11      1.33 o 
   2   8  15       10.48        8.88      1.78 o 
   3   8  15        8.15        9.10      1.78 o 
   4   8  15       10.16        8.21      1.78 o 
   5   8  15       11.70       17.31      2.22 o 
   0   9  15        0.53        0.67      1.55 o 
   1   9  15       15.14       13.32      2.00 o 
   2   9  15        1.87        0.89      2.22 o 
   3   9  15        0.03        1.55      1.55 o 
   4   9  15        1.73        2.22      1.78 o 
   0  10  15        2.93        3.33      2.00 o 
   1  10  15        5.68        5.55      1.78 o 
   2  10  15        0.18       -1.11      1.78 o 
   3  10  15       11.40       12.65      2.22 o 
   0  11  15        7.46       10.21      2.22 o 
   0   0  16      241.02      218.38      9.10 o 
   1   0  16       54.51       59.03      2.89 o 
   2   0  16      114.75      108.08      6.21 o 
   3   0  16        1.80        0.44      1.55 o 
   4   0  16        0.04       -0.44      1.55 o 
   5   0  16       81.27       73.46      3.55 o 
   6   0  16        9.82        7.55      2.00 o 
   0   1  16      312.35      339.99     13.76 o 
   1   1  16      102.45       89.21      3.33 o 
   2   1  16      165.39      160.45      5.10 o 
   3   1  16       20.41       17.53      1.78 o 
   4   1  16       25.12       23.52      2.00 o 
   5   1  16        1.29        2.66      1.55 o 
   6   1  16        1.84        2.89      1.78 o 
   0   2  16        5.95        7.10      1.55 o 
   1   2  16       28.83       32.85      2.00 o 
   2   2  16       52.59       53.93      2.44 o 
   3   2  16       44.34       42.83      2.44 o 
   4   2  16        6.74        7.55      1.55 o 
   5   2  16       10.61        7.99      1.78 o 
   6   2  16        0.99       -0.22      2.00 o 
   0   3  16       17.18       22.41      1.78 o 
   1   3  16       12.34       13.32      1.55 o 
   2   3  16       19.32       21.31      1.78 o 
   3   3  16       27.34       26.41      2.00 o 
   4   3  16        5.15        3.99      1.55 o 
   5   3  16        2.42        4.66      1.78 o 
   6   3  16        1.93        3.11      1.78 o 
   0   4  16        0.20        2.22      1.33 o 
   1   4  16        1.27        2.22      1.33 o 
   2   4  16        1.73        3.99      1.33 o 
   3   4  16        7.62       11.10      1.78 o 
   4   4  16       13.71       13.54      1.78 o 
   5   4  16       20.28       21.08      2.22 o 
   6   4  16       15.11       17.75      2.22 o 
   0   5  16        1.23        0.67      1.33 o 
   1   5  16       46.88       47.94      2.66 o 
   2   5  16       12.80       13.76      1.78 o 
   3   5  16       41.50       41.94      2.44 o 
   4   5  16        1.29        2.22      1.33 o 
   5   5  16        7.07        4.88      1.78 o 
   6   5  16        0.35       -0.44      1.78 o 
   0   6  16       17.07       12.87      1.78 o 
   1   6  16       10.09       13.54      1.78 o 
   2   6  16        9.49        8.43      1.55 o 
   3   6  16       14.54       14.87      2.00 o 
   4   6  16       29.33       28.85      2.44 o 
   5   6  16        0.78        1.78      1.55 o 
   0   7  16        0.03       -1.11      1.33 o 
   1   7  16       14.82       12.21      1.78 o 
   2   7  16       10.31       11.54      1.78 o 
   3   7  16        0.80        5.10      1.55 o 
   4   7  16        3.86        5.77      1.78 o 
   5   7  16        0.23        2.44      1.78 o 
   0   8  16        4.58        4.44      1.78 o 
   1   8  16        1.99        4.44      1.55 o 
   2   8  16        2.72        5.33      1.78 o 
   3   8  16        2.48        4.44      1.78 o 
   0   9  16        0.28        0.44      1.55 o 
   1   9  16       32.97       33.73      2.44 o 
   2   9  16        7.89        6.21      1.78 o 
   3   9  16       15.88       13.54      2.00 o 
   0  10  16        0.30        2.89      2.00 o 
   1  10  16        9.85        9.54      2.22 o 
   1   0  17        8.50       11.54      1.78 o 
   2   0  17       59.68       55.70      2.66 o 
   3   0  17        0.34        1.33      1.33 o 
   4   0  17       32.20       24.86      2.22 o 
   5   0  17        1.63        2.22      1.55 o 
   6   0  17       18.33       14.87      2.22 o 
   0   1  17        0.53        3.33      1.55 o 
   1   1  17       82.02       91.21      3.99 o 
   2   1  17       20.03       18.20      2.00 o 
   3   1  17       52.54       51.27      2.66 o 
   4   1  17        2.99        4.22      1.55 o 
   5   1  17        4.73        5.99      1.78 o 
   6   1  17        4.38        2.66      1.78 o 
   0   2  17        1.04        0.22      1.33 o 
   1   2  17       13.11       10.43      1.78 o 
   3   2  17       20.94       22.86      2.00 o 
   4   2  17       10.75        8.21      1.78 o 
   5   2  17        8.38        4.44      2.00 o 
   6   2  17       11.29       11.54      2.00 o 
   0   3  17       32.82       35.73      2.22 o 
   1   3  17      117.73      128.50      4.66 o 
   2   3  17       29.47       27.52      2.00 o 
   3   3  17       27.99       30.85      2.22 o 
   4   3  17       14.38       18.64      2.00 o 
   5   3  17        8.09        9.32      2.00 o 
   6   3  17        6.44        8.66      2.00 o 
   0   4  17       10.23       12.21      1.55 o 
   1   4  17        6.95        5.55      1.55 o 
   2   4  17       43.28       47.94      2.44 o 
   3   4  17       34.51       40.17      2.44 o 
   4   4  17       24.36       20.42      2.22 o 
   5   4  17       16.20       16.20      2.22 o 
   0   5  17       38.44       33.95      2.22 o 
   1   5  17        7.13        9.32      1.78 o 
   2   5  17       25.63       22.64      2.00 o 
   3   5  17       10.54       11.32      1.78 o 
   4   5  17        1.63        1.33      1.55 o 
   5   5  17        0.37        0.67      1.78 o 
   0   6  17        0.14        1.78      1.33 o 
   1   6  17        6.16        6.66      1.55 o 
   2   6  17        4.20        0.89      1.55 o 
   3   6  17       11.36       14.43      2.00 o 
   4   6  17        1.87        3.33      1.78 o 
   0   7  17       58.38       56.15      3.11 o 
   1   7  17        3.58        1.78      1.55 o 
   2   7  17       52.56       55.70      2.89 o 
   3   7  17        1.72       -0.22      1.55 o 
   4   7  17       16.73       19.97      2.22 o 
   0   8  17        0.21        1.11      1.55 o 
   1   8  17        3.66        3.33      1.55 o 
   2   8  17        3.82        6.88      2.00 o 
   3   8  17       10.57        8.66      2.00 o 
   0   9  17        8.23        7.55      2.22 o 
   1   9  17        1.81        1.78      1.78 o 
   2   9  17        2.55        1.78      1.78 o 
   0   0  18        1.07        1.78      1.33 o 
   1   0  18        3.49        4.44      1.55 o 
   2   0  18        2.97        1.33      1.55 o 
   3   0  18       22.17       24.63      2.22 o 
   4   0  18        0.56        1.55      1.55 o 
   5   0  18       17.35       15.76      2.22 o 
   0   1  18       78.63       83.00      3.33 o 
   1   1  18        8.34        9.99      1.78 o 
   2   1  18       66.96       67.02      2.89 o 
   3   1  18        6.77        7.99      1.78 o 
   4   1  18       10.77        6.66      2.00 o 
   5   1  18        0.62       -0.22      1.78 o 
   0   2  18        0.54        1.33      1.33 o 
   1   2  18       39.47       44.16      2.44 o 
   2   2  18       23.78       26.19      2.22 o 
   3   2  18       50.61       49.05      2.66 o 
   4   2  18        1.16        2.00      1.55 o 
   5   2  18       14.53       12.21      2.22 o 
   0   3  18        5.92        5.55      1.55 o 
   1   3  18       21.88       19.53      2.00 o 
   2   3  18       14.73       17.31      2.00 o 
   3   3  18        1.07        3.55      1.55 o 
   4   3  18        1.56        3.77      1.55 o 
   5   3  18        0.17       -1.78      1.78 o 
   0   4  18        5.73        5.99      1.55 o 
   1   4  18       12.43       10.43      1.78 o 
   2   4  18        5.58        5.10      1.55 o 
   4   4  18        7.68        6.21      1.78 o 
   5   4  18       10.18       15.53      2.22 o 
   0   5  18       16.48       20.42      2.00 o 
   1   5  18       31.48       31.07      2.44 o 
   2   5  18        1.60        5.10      1.78 o 
   3   5  18       11.16       11.98      2.00 o 
   4   5  18        1.52        4.44      1.78 o 
   0   6  18        2.93        2.89      1.78 o 
   1   6  18        3.02        3.99      1.78 o 
   2   6  18       11.24       13.98      2.00 o 
   3   6  18        2.89        4.88      1.78 o 
   4   6  18       25.03       23.52      2.44 o 
   0   7  18        0.03        1.55      1.55 o 
   1   7  18       17.59       19.31      2.00 o 
   2   7  18        1.67        2.22      1.78 o 
   3   7  18       12.20       13.76      2.22 o 
   0   8  18       10.56       17.31      2.22 o 
   1   8  18        1.67        2.00      1.78 o 
   2   8  18        5.55        7.77      2.00 o 
   1   0  19        6.51        6.88      1.78 o 
   2   0  19        6.65        7.32      1.78 o 
   3   0  19        4.04        5.33      1.78 o 
   4   0  19       20.28       22.41      2.22 o 
   5   0  19        0.95        0.67      1.78 o 
   0   1  19        1.83        1.33      1.55 o 
   1   1  19       39.24       39.95      2.66 o 
   2   1  19        9.38        7.32      1.78 o 
   3   1  19        9.09        7.99      2.22 o 
   4   1  19       10.19        6.88      2.00 o 
   1   2  19        9.53        9.99      1.78 o 
   2   2  19       12.20       10.87      1.78 o 
   3   2  19       14.09        9.32      2.00 o 
   4   2  19       22.21       20.86      2.22 o 
   0   3  19       10.74        8.66      1.78 o 
   1   3  19       10.53       12.21      1.78 o 
   2   3  19       15.70       11.76      1.78 o 
   3   3  19        6.22        9.10      2.00 o 
   4   3  19        2.39        3.55      1.78 o 
   0   4  19        0.02        1.33      1.55 o 
   1   4  19        1.56        0.44      1.55 o 
   2   4  19       13.76       12.43      2.00 o 
   3   4  19        3.90        5.10      1.78 o 
   4   4  19        4.56        3.99      2.00 o 
   0   5  19       48.54       49.71      2.66 o 
   1   5  19       10.50       10.21      1.78 o 
   2   5  19       26.02       23.52      2.22 o 
   3   5  19       19.66       19.97      2.22 o 
   0   6  19        1.37        2.22      1.78 o 
   1   6  19        0.56        0.89      1.55 o 
   2   6  19        2.45        6.21      1.78 o 
   3   6  19        8.62        9.10      2.00 o 
   0   7  19        8.78        9.54      2.00 o 
   1   7  19       13.15       17.75      2.22 o 
   0   0  20        0.19       -1.33      1.33 o 
   1   0  20        2.71        3.33      1.78 o 
   2   0  20        0.48        1.78      1.55 o 
   3   0  20        0.47        0.22      1.78 o 
   4   0  20        0.08        0.67      1.55 o 
   0   1  20        8.49        7.10      1.78 o 
   1   1  20        1.83        3.11      1.78 o 
   2   1  20       10.24        8.21      1.78 o 
   3   1  20        6.03        5.77      2.00 o 
   4   1  20        1.86        1.11      1.78 o 
   0   2  20        8.03        8.88      1.78 o 
   1   2  20        3.00        2.89      1.78 o 
   2   2  20        6.19        7.32      1.78 o 
   3   2  20        9.83       10.21      2.22 o 
   0   3  20       38.19       44.39      2.66 o 
   1   3  20       16.81       19.97      2.22 o 
   2   3  20       16.16       16.64      2.00 o 
   3   3  20        0.98        2.44      2.00 o 
   0   4  20        0.26        1.33      1.55 o 
   1   4  20        2.74        4.44      1.78 o 
   2   4  20       13.08       10.87      2.00 o 
   3   4  20        9.95       15.53      2.22 o 
   0   5  20       14.48       20.86      2.44 o 
   1   5  20        1.10       -1.55      1.55 o 
   2   5  20        7.93        9.10      2.00 o 
   0   6  20        0.55       -0.44      1.78 o 
   1   6  20        5.91        7.32      1.78 o 
   1   0  21        1.93        1.78      1.78 o 
   2   0  21       22.27       24.41      2.44 o 
   0   1  21        2.80        1.55      1.78 o 
   1   1  21       15.79       17.75      2.22 o 
   2   1  21        0.08       -1.33      1.78 o 
   0   2  21        6.55        5.77      2.00 o 
   1   2  21        5.40        5.77      2.00 o 
   2   2  21        2.49        2.44      1.78 o 
   0   3  21        0.45        2.00      1.78 o 
   1   3  21       13.08       14.43      2.22 o 
   2   3  21        0.91       -0.89      1.78 o 
   0   4  21        3.52        4.22      1.78 o 
   1   4  21        3.00        4.88      1.78 o 
                                                 
